# Supplementary material for: 2,9-Dimethyl-4,7-diphenyl-1,10-phenanthrolin-1-ium tetra­chloridoaurate(III)
Source: Acta Crystallogr Sect E Struct Rep Online. 2009 Apr 2;65(Pt 5):m479–80. doi: 10.1107/S1600536809011994 (PMC2977548; doi:10.1107/S1600536809011994)
Supplement: Supplementary file 1 [file e-65-0m479-sup1.cif]

##############################################################################
###                                                                        ###
###        Electronic paper (Acta Crystallographica Section E)             ###
###                                                                        ###
##############################################################################
#                                                                            #
# This CIF contains the data in a paper accepted for publication in Acta     #
# Crystallographica Section E. It conforms to the requirements of Notes      #
# for Authors for Section E, and has been peer reviewed under the auspices   #
# of the IUCr Commission on Journals.                                        #
#                                                                            #
# Full details of the Crystallographic Information File format               #
# are given in the paper "The Crystallographic Information File (CIF):       #
# a New Standard Archive File for Crystallography" by S. R. Hall, F. H.      #
# Allen and I. D. Brown [Acta Cryst. (1991), A47, 655-685].                  #
#                                                                            #
# The current version of the core CIF dictionary is obtainable from          #
# ftp://ftp.iucr.org/pub/cif_core.dic. The current version number is 2.4.    #
#                                                                            #
# Software is freely available for graphical display of the structure(s) in  #
# this CIF.  For information consult the CIF home page http://www.iucr.org/  #
# cif/home.html                                                              #
#                                                                            #
# This file may be used for bona fide research purposes within the           #
# scientific community so long as proper attribution is given to the journal # 
# article from which it was obtained.                                        #
#                                                                            #
##############################################################################
                                             
data_global
_audit_creation_method     'PLATON <TABLE ACC> option'
_journal_date_recd_electronic     2009-03-30
_journal_date_accepted     2009-03-31
_journal_name_full     'Acta Crystallographica, Section E'
_journal_year     2009
_journal_volume     65
_journal_issue      5
_journal_page_first     m479
_journal_page_last     m480
_journal_paper_category     QM
_journal_coeditor_code     HG2496
_publ_contact_author_name
;Mehmet Akkurt
;
_publ_contact_author_address
;
Department of Physics
Faculty of Arts and Sciences
Erciyes University
38039 Kayseri
Turkey
;
_publ_contact_author_email     akkurt@erciyes.edu.tr
_publ_contact_author_fax     '+90-352-4374933'
_publ_contact_author_phone     '+90-352-4374901 extra 33106'
_publ_section_title
;
2,9-Dimethyl-4,7-diphenyl-1,10-phenanthrolin-1-ium tetrachloridoaurate(III)
;
loop_
    _publ_author_name
    _publ_author_footnote
    _publ_author_address
    'Y\?ild\?ir\?im, Sema \"Ozt\"urk' .
;
Department of Physics
Faculty of Arts and Sciences
Erciyes University
38039 Kayseri
Turkey
;
    'Akkurt, Mehmet' .
;
Department of Physics
Faculty of Arts and Sciences
Erciyes University
38039 Kayseri
Turkey
;
    'Nasser Safari' .
;
Department of Chemistry,
Shahid Beheshti University,
GC, Evin,
Tehran 1983963113,
Iran
;
    'Anita Abedi' .
;
Department of Chemistry,
North Tehran Branch,
Islamic Azad University,
Tehran,
Iran
;
    'Vahid Amani' .
;
Department of Chemistry,
Shahid Beheshti University,
GC, Evin,
Tehran 1983963113,
Iran
;
    'McKee, Vickie' .
;
Chemistry Department
Loughborough University
Loughborough
Leicestershire LE11 3TU
England
;
data_I
_chemical_name_systematic
;
2,9-Dimethyl-4,7-diphenyl-1,10-phenanthrolin-1-ium tetrachloridoaurate(III)
;
_chemical_name_common     ?
_chemical_formula_moiety     'C26 H21 N2 +, Au Cl4 -'
_chemical_formula_sum     'C26 H21 Au Cl4 N2'
_chemical_formula_iupac     '(C26 H21 N2) [Au Cl4]'
_chemical_formula_weight     700.22
_chemical_melting_point     ?
_symmetry_cell_setting     orthorhombic
_symmetry_space_group_name_H-M     'P n m a'
_symmetry_space_group_name_Hall     '-P 2ac 2n'
loop_
    _symmetry_equiv_pos_site_id
    _symmetry_equiv_pos_as_xyz
    1 x,y,z
    2 1/2-x,-y,1/2+z
    3 1/2+x,1/2-y,1/2-z
    4 -x,1/2+y,-z
    5 -x,-y,-z
    6 1/2+x,y,1/2-z
    7 1/2-x,1/2+y,1/2+z
    8 x,1/2-y,z
_cell_length_a     13.5195(10)
_cell_length_b     22.9565(17)
_cell_length_c     7.5556(6)
_cell_angle_alpha     90
_cell_angle_beta     90
_cell_angle_gamma     90
_cell_volume     2345.0(3)
_cell_formula_units_Z     4
_cell_measurement_reflns_used     5918
_cell_measurement_theta_min     2.84
_cell_measurement_theta_max     27.56
_cell_measurement_temperature     150(2)
_cell_special_details
;
;
_exptl_crystal_description     'prism'
_exptl_crystal_colour     'yellow'
_exptl_crystal_size_max     0.200
_exptl_crystal_size_mid     0.060
_exptl_crystal_size_min     0.040
_exptl_crystal_size_rad     ?
_exptl_crystal_density_diffrn     1.983
_exptl_crystal_density_meas     ?
_exptl_crystal_density_method     'Not Measured'
_exptl_crystal_F_000     1352
_exptl_absorpt_coefficient_mu     6.749
_exptl_absorpt_correction_type     'multi-scan'
_exptl_absorpt_process_details     '(SADABS; Sheldrick, 2003)'
_exptl_absorpt_correction_T_min     0.345
_exptl_absorpt_correction_T_max     0.774
_exptl_special_details
;
;
_diffrn_ambient_temperature     150(2)
_diffrn_radiation_type     'MoK\a'
_diffrn_radiation_wavelength     0.71069
_diffrn_radiation_source     'sealed tube'
_diffrn_radiation_monochromator     'graphite'
_diffrn_measurement_device_type     'Bruker APEXII CCD'
_diffrn_measurement_method     '\f and \w'
_diffrn_detector_area_resol_mean     ?
_diffrn_reflns_number     24337
_diffrn_reflns_av_R_equivalents     0.0464
_diffrn_reflns_av_sigmaI/netI     0.0264
_diffrn_reflns_theta_min     1.77
_diffrn_reflns_theta_max     29.24
_diffrn_reflns_theta_full     29.24
_diffrn_measured_fraction_theta_max     1.000
_diffrn_measured_fraction_theta_full     1.000
_diffrn_reflns_limit_h_min     -18
_diffrn_reflns_limit_h_max     18
_diffrn_reflns_limit_k_min     -31
_diffrn_reflns_limit_k_max     31
_diffrn_reflns_limit_l_min     -10
_diffrn_reflns_limit_l_max     10
_diffrn_reflns_reduction_process
;
;
_diffrn_standards_number     0
_diffrn_standards_interval_count     ?
_diffrn_standards_decay_%     ?
_refine_special_details
;
Refinement on <i>F</i>^2^ for ALL reflections except those flagged by the user
for potential systematic errors. Weighted <i>R</i>-factors <i>wR</i> and all
goodnesses of fit <i>S</i> are based on <i>F</i>^2^, conventional
<i>R</i>-factors <i>R</i> are based on <i>F</i>, with <i>F</i> set to zero for
negative <i>F</i>^2^. The observed criterion of <i>F</i>^2^ > \s(<i>F</i>^2^)
is used only for calculating -<i>R</i>-factor-obs <i>etc</i>. and is not
relevant to the choice of reflections for refinement. <i>R</i>-factors based
on <i>F</i>^2^ are statistically about twice as large as those based on
<i>F</i>, and <i>R</i>-factors based on ALL data will be even larger.
;
_reflns_number_total     3265
_reflns_number_gt     2835
_reflns_threshold_expression     I>2\s(I)
_refine_ls_structure_factor_coef     Fsqd
_refine_ls_matrix_type     full
_refine_ls_R_factor_all     0.0294
_refine_ls_R_factor_gt     0.0229
_refine_ls_wR_factor_gt     0.0509
_refine_ls_wR_factor_ref     0.0535
_refine_ls_goodness_of_fit_ref     1.029
_refine_ls_restrained_S_all     1.029
_refine_ls_number_reflns     3265
_refine_ls_number_parameters     159
_refine_ls_number_restraints     0
_refine_ls_number_constraints     ?
_refine_ls_hydrogen_treatment     mixed
_refine_ls_weighting_scheme     'calc'
_refine_ls_weighting_details
          'calc w=1/[\s^2^(Fo^2^)+(0.026P)^2^+1.1102P] where P=(Fo^2^+2Fc^2^)/3'
_atom_sites_solution_hydrogens     'geom'
_atom_sites_solution_primary     'direct'
_atom_sites_solution_secondary     'difmap'
_refine_ls_shift/su_max     0.001
_refine_ls_shift/su_mean     0.000
_refine_diff_density_max     0.849
_refine_diff_density_min     -0.597
_refine_ls_extinction_method     'none'
_refine_ls_abs_structure_details     ?
_refine_ls_abs_structure_Flack     .
loop_
    _atom_type_symbol
    _atom_type_description
    _atom_type_scat_dispersion_real
    _atom_type_scat_dispersion_imag
    _atom_type_scat_source
    N N 0.0061 0.0033 'International Tables Vol C Tables 4.2.6.8 and 6.1.1.4'
    Cl Cl 0.1484 0.1585 'International Tables Vol C Tables 4.2.6.8 and 6.1.1.4'
    Au Au -2.0133 8.8022 'International Tables Vol C Tables 4.2.6.8 and 6.1.1.4'
    H H 0.0000 0.0000 'International Tables Vol C Tables 4.2.6.8 and 6.1.1.4'
    C C 0.0033 0.0016 'International Tables Vol C Tables 4.2.6.8 and 6.1.1.4'
_computing_data_collection     'APEX2 (Bruker, 2005)'
_computing_cell_refinement     'SAINT (Bruker, 2005)'
_computing_data_reduction     'SAINT (Bruker, 2005)'
_computing_structure_solution     'SIR97 (Altomare <i>et al.</i>, 1999)'
_computing_structure_refinement     'SHELXL97 (Sheldrick, 2008)'
_computing_molecular_graphics     'ORTEP-3 for Windows (Farrugia, 1997)'
_computing_publication_material     'WinGX (Farrugia, 1999)'
loop_
    _atom_site_type_symbol
    _atom_site_label
    _atom_site_fract_x
    _atom_site_fract_y
    _atom_site_fract_z
    _atom_site_U_iso_or_equiv
    _atom_site_thermal_displace_type
    _atom_site_calc_flag
    _atom_site_refinement_flags
    _atom_site_occupancy
    N N1 0.51546(16) 0.19238(10) 0.0058(3) 0.0203(7) Uani . . 1.000
    C C1 0.61127(19) 0.10789(13) -0.0819(4) 0.0271(8) Uani . . 1.000
    C C2 0.52022(19) 0.13465(11) -0.0049(3) 0.0202(8) Uani . . 1.000
    C C3 0.4389(2) 0.10119(12) 0.0488(4) 0.0219(8) Uani . . 1.000
    C C4 0.3533(2) 0.12606(12) 0.1132(3) 0.0200(7) Uani . . 1.000
    C C5 0.35028(19) 0.18757(11) 0.1303(3) 0.0181(7) Uani . . 1.000
    C C6 0.43300(19) 0.21879(11) 0.0701(3) 0.0190(7) Uani . . 1.000
    C C7 0.27048(18) 0.22031(10) 0.2068(3) 0.0182(7) Uani . . 1.000
    C C8 0.26628(19) 0.08820(11) 0.1485(3) 0.0199(7) Uani . . 1.000
    C C9 0.2791(2) 0.03400(11) 0.2301(4) 0.0237(8) Uani . . 1.000
    C C10 0.2004(2) -0.00427(12) 0.2445(4) 0.0272(8) Uani . . 1.000
    C C11 0.1082(2) 0.01067(13) 0.1803(4) 0.0279(8) Uani . . 1.000
    C C12 0.0937(2) 0.06484(13) 0.1013(4) 0.0263(8) Uani . . 1.000
    C C13 0.1724(2) 0.10337(12) 0.0840(3) 0.0230(8) Uani . . 1.000
    Au Au1 0.383220(10)
                      0.25000 0.60223(2) 0.02190(10)
                                                   Uani . . 1.000
    Cl Cl1 0.53754(7) 0.25000 0.48086(15) 0.0343(3) Uani . . 1.000
    Cl Cl2 0.38270(5) 0.15042(4) 0.60263(10) 0.0336(2) Uani . . 1.000
    Cl Cl3 0.22961(7) 0.25000 0.72842(14) 0.0298(3) Uani . . 1.000
    H HN1 0.556(4) 0.212(2) -0.029(7) 0.009(14) Uiso . . 0.500
    H H1A 0.59680 0.09310 -0.19790 0.0410 Uiso calc R 1.000
    H H1B 0.63310 0.07660 -0.00740 0.0410 Uiso calc R 1.000
    H H1C 0.66240 0.13680 -0.08990 0.0410 Uiso calc R 1.000
    H H3 0.44280 0.06080 0.04060 0.0260 Uiso calc R 1.000
    H H7 0.21760 0.20050 0.25760 0.0220 Uiso calc R 1.000
    H H9 0.34070 0.02370 0.27490 0.0280 Uiso calc R 1.000
    H H10 0.20980 -0.04040 0.29790 0.0330 Uiso calc R 1.000
    H H11 0.05590 -0.01540 0.18980 0.0340 Uiso calc R 1.000
    H H12 0.03130 0.07520 0.06010 0.0310 Uiso calc R 1.000
    H H13 0.16280 0.13930 0.02960 0.0280 Uiso calc R 1.000
loop_
    _atom_site_aniso_label
    _atom_site_aniso_U_11
    _atom_site_aniso_U_22
    _atom_site_aniso_U_33
    _atom_site_aniso_U_12
    _atom_site_aniso_U_13
    _atom_site_aniso_U_23
    N1 0.0164(11) 0.0215(11) 0.0230(12) -0.0001(9) 0.0006(9) 0.0006(9)
    C1 0.0232(14) 0.0249(14) 0.0333(16) 0.0047(11) 0.0024(12) -0.0025(12)
    C2 0.0215(13) 0.0200(13) 0.0191(13) 0.0039(10) -0.0020(10) -0.0022(10)
    C3 0.0242(14) 0.0194(13) 0.0220(13) 0.0028(10) -0.0005(10) -0.0008(10)
    C4 0.0204(12) 0.0205(12) 0.0192(12) -0.0002(10) -0.0012(10) 0.0019(10)
    C5 0.0176(11) 0.0199(12) 0.0167(12) 0.0000(10) -0.0030(9) 0.0014(9)
    C6 0.0186(12) 0.0205(13) 0.0180(12) 0.0000(10) -0.0032(9) 0.0014(10)
    C7 0.0174(11) 0.0204(12) 0.0168(12) -0.0035(9) 0.0008(9) -0.0002(10)
    C8 0.0207(12) 0.0198(12) 0.0193(12) -0.0009(10) 0.0004(10) -0.0022(10)
    C9 0.0226(12) 0.0229(13) 0.0256(14) 0.0033(10) 0.0005(11) 0.0017(11)
    C10 0.0325(15) 0.0208(13) 0.0284(15) 0.0018(11) 0.0057(12) 0.0040(11)
    C11 0.0292(14) 0.0266(14) 0.0280(15) -0.0071(12) 0.0058(12) -0.0028(12)
    C12 0.0218(13) 0.0292(15) 0.0278(14) 0.0010(11) -0.0015(11) -0.0031(12)
    C13 0.0246(14) 0.0210(13) 0.0233(13) 0.0025(10) -0.0018(11) -0.0004(10)
    Au1 0.01770(10)
                  0.02920(10)
                            0.01870(10)
                                      0.0000 -0.00220(10)
                                                        0.0000
    Cl1 0.0186(4) 0.0474(6) 0.0370(6) 0.0000 0.0020(4) 0.0000
    Cl2 0.0326(4) 0.0297(4) 0.0386(4) 0.0049(3) 0.0006(3) 0.0074(3)
    Cl3 0.0212(4) 0.0383(6) 0.0298(5) 0.0000 0.0043(4) 0.0000
_geom_special_details
;
Bond distances, angles <i>etc</i>. have been calculated using the rounded
fractional coordinates. All su's are estimated from the variances of the
(full) variance-covariance matrix. The cell e.s.d.'s are taken into account in
the estimation of distances, angles and torsion angles
;
loop_
    _geom_bond_atom_site_label_1
    _geom_bond_atom_site_label_2
    _geom_bond_site_symmetry_1
    _geom_bond_site_symmetry_2
    _geom_bond_distance
    _geom_bond_publ_flag
    Au1 Cl2 . 8_555 2.2860(9) no
    Au1 Cl3 . . 2.2852(10) no
    Au1 Cl1 . . 2.2790(10) no
    Au1 Cl2 . . 2.2860(9) no
    N1 C2 . . 1.329(3) no
    N1 C6 . . 1.359(3) no
    N1 HN1 . . 0.76(5) no
    C1 C2 . . 1.494(4) no
    C2 C3 . . 1.401(4) no
    C3 C4 . . 1.379(4) no
    C4 C5 . . 1.419(4) no
    C4 C8 . . 1.487(4) no
    C5 C6 . . 1.404(4) no
    C5 C7 . . 1.436(3) no
    C6 C6 . 8_555 1.433(4) no
    C7 C7 . 8_555 1.363(3) no
    C8 C13 . . 1.404(4) no
    C8 C9 . . 1.399(4) no
    C9 C10 . . 1.384(4) no
    C10 C11 . . 1.381(4) no
    C11 C12 . . 1.393(4) no
    C12 C13 . . 1.390(4) no
    C1 H1B . . 0.9600 no
    C1 H1C . . 0.9600 no
    C1 H1A . . 0.9600 no
    C3 H3 . . 0.9300 no
    C7 H7 . . 0.9300 no
    C9 H9 . . 0.9300 no
    C10 H10 . . 0.9300 no
    C11 H11 . . 0.9300 no
    C12 H12 . . 0.9300 no
    C13 H13 . . 0.9300 no
loop_
    _geom_contact_atom_site_label_1
    _geom_contact_atom_site_label_2
    _geom_contact_distance
    _geom_contact_site_symmetry_1
    _geom_contact_site_symmetry_2
    _geom_contact_publ_flag
    Au1 C7 3.423(2) . 8_555 no
    Au1 C7 3.423(2) . . no
    Cl1 Cl3 3.4011(15) . 6_556 no
    Cl1 C7 3.520(3) . 6_555 no
    Cl1 Cl2 3.2333(11) . . no
    Cl1 C6 3.485(3) . . no
    Cl1 Cl3 3.4011(15) . 3_556 no
    Cl1 C7 3.520(3) . 3_555 no
    Cl1 Cl2 3.2333(11) . 8_555 no
    Cl1 C6 3.485(3) . 8_555 no
    Cl2 Cl1 3.2333(11) . . no
    Cl2 C3 3.636(3) . 1_556 no
    Cl2 Cl3 3.2269(11) . . no
    Cl2 C2 3.519(2) . 1_556 no
    Cl3 Cl1 3.4011(15) . 6_456 no
    Cl3 Cl2 3.2269(11) . . no
    Cl3 Cl1 3.4011(15) . 3_456 no
    Cl3 Cl2 3.2269(11) . 8_555 no
    Cl1 H13 3.0500 . 3_555 no
    Cl1 H13 3.0500 . 6_555 no
    Cl2 H12 2.9200 . 6_555 no
    Cl2 H1C 3.0000 . 6_455 no
    Cl3 HN1 2.92(5) . 3_455 no
    Cl3 HN1 2.92(5) . 6_455 no
    Cl3 H1C 2.9500 . 3_455 no
    Cl3 H1C 2.9500 . 6_455 no
    N1 N1 2.646(3) . 8_555 no
    N1 HN1 2.28(5) . 8_555 no
    C2 C12 3.585(4) . 6_555 no
    C2 Cl2 3.519(2) . 1_554 no
    C3 C12 3.474(4) . 6_555 no
    C3 Cl2 3.636(3) . 1_554 no
    C6 Cl1 3.485(3) . . no
    C6 Cl1 3.485(3) . . no
    C7 C13 3.135(4) . . no
    C7 Au1 3.423(2) . . no
    C7 Au1 3.423(2) . . no
    C7 Cl1 3.520(3) . 6_455 no
    C7 Cl1 3.520(3) . 3_455 no
    C12 C3 3.474(4) . 6_455 no
    C12 C2 3.585(4) . 6_455 no
    C13 C7 3.135(4) . . no
    C3 H10 3.1000 . 2_554 no
    C3 H9 2.8000 . . no
    C5 H13 2.8700 . . no
    C7 H13 2.7100 . . no
    C8 H10 2.8900 . 2_554 no
    C8 H7 2.7900 . . no
    C9 H3 2.7100 . . no
    C9 H1B 3.0400 . 6_455 no
    C10 H1B 2.8700 . 6_455 no
    C11 H1B 2.9200 . 6_455 no
    C13 H10 3.0500 . 2_554 no
    C13 H7 2.6600 . . no
    HN1 Cl3 2.92(5) . 6_555 no
    HN1 H1C 2.2900 . . no
    HN1 Cl3 2.92(5) . 3_555 no
    HN1 N1 2.28(5) . 8_555 no
    H1B C11 2.9200 . 6_555 no
    H1B C10 2.8700 . 6_555 no
    H1B C9 3.0400 . 6_555 no
    H1C HN1 2.2900 . . no
    H1C Cl3 2.9500 . 3_555 no
    H1C Cl2 3.0000 . 6_555 no
    H1C Cl3 2.9500 . 6_555 no
    H3 H9 2.4000 . . no
    H3 C9 2.7100 . . no
    H7 C13 2.6600 . . no
    H7 C8 2.7900 . . no
    H7 H13 2.3400 . . no
    H9 H3 2.4000 . . no
    H9 C3 2.8000 . . no
    H10 C13 3.0500 . 2_555 no
    H10 C3 3.1000 . 2_555 no
    H10 C8 2.8900 . 2_555 no
    H12 Cl2 2.9200 . 6_455 no
    H13 C7 2.7100 . . no
    H13 H7 2.3400 . . no
    H13 Cl1 3.0500 . 3_455 no
    H13 Cl1 3.0500 . 6_455 no
    H13 C5 2.8700 . . no
loop_
    _geom_angle_atom_site_label_1
    _geom_angle_atom_site_label_2
    _geom_angle_atom_site_label_3
    _geom_angle_site_symmetry_1
    _geom_angle_site_symmetry_2
    _geom_angle_site_symmetry_3
    _geom_angle
    _geom_angle_publ_flag
    Cl1 Au1 Cl3 . . . 179.07(4) no
    Cl1 Au1 Cl2 . . 8_555 90.19(2) no
    Cl2 Au1 Cl3 . . . 89.81(2) no
    Cl2 Au1 Cl2 . . 8_555 179.62(3) no
    Cl2 Au1 Cl3 8_555 . . 89.81(2) no
    Cl1 Au1 Cl2 . . . 90.19(2) no
    C2 N1 C6 . . . 120.4(2) no
    C6 N1 HN1 . . . 117(4) no
    C2 N1 HN1 . . . 123(4) no
    C1 C2 C3 . . . 122.3(2) no
    N1 C2 C3 . . . 119.4(2) no
    N1 C2 C1 . . . 118.3(2) no
    C2 C3 C4 . . . 122.3(3) no
    C3 C4 C8 . . . 119.0(2) no
    C5 C4 C8 . . . 122.9(2) no
    C3 C4 C5 . . . 117.9(2) no
    C6 C5 C7 . . . 117.5(2) no
    C4 C5 C7 . . . 125.4(2) no
    C4 C5 C6 . . . 117.1(2) no
    C5 C6 C6 . . 8_555 120.7(2) no
    N1 C6 C6 . . 8_555 116.5(2) no
    N1 C6 C5 . . . 122.8(2) no
    C5 C7 C7 . . 8_555 121.6(2) no
    C4 C8 C13 . . . 120.6(2) no
    C9 C8 C13 . . . 119.1(2) no
    C4 C8 C9 . . . 120.1(2) no
    C8 C9 C10 . . . 120.3(3) no
    C9 C10 C11 . . . 120.6(3) no
    C10 C11 C12 . . . 120.0(3) no
    C11 C12 C13 . . . 120.0(3) no
    C8 C13 C12 . . . 120.1(2) no
    H1A C1 H1C . . . 109.00 no
    C2 C1 H1A . . . 109.00 no
    C2 C1 H1B . . . 109.00 no
    C2 C1 H1C . . . 109.00 no
    H1A C1 H1B . . . 109.00 no
    H1B C1 H1C . . . 109.00 no
    C2 C3 H3 . . . 119.00 no
    C4 C3 H3 . . . 119.00 no
    C7 C7 H7 8_555 . . 119.00 no
    C5 C7 H7 . . . 119.00 no
    C8 C9 H9 . . . 120.00 no
    C10 C9 H9 . . . 120.00 no
    C9 C10 H10 . . . 120.00 no
    C11 C10 H10 . . . 120.00 no
    C12 C11 H11 . . . 120.00 no
    C10 C11 H11 . . . 120.00 no
    C11 C12 H12 . . . 120.00 no
    C13 C12 H12 . . . 120.00 no
    C12 C13 H13 . . . 120.00 no
    C8 C13 H13 . . . 120.00 no
loop_
    _geom_torsion_atom_site_label_1
    _geom_torsion_atom_site_label_2
    _geom_torsion_atom_site_label_3
    _geom_torsion_atom_site_label_4
    _geom_torsion_site_symmetry_1
    _geom_torsion_site_symmetry_2
    _geom_torsion_site_symmetry_3
    _geom_torsion_site_symmetry_4
    _geom_torsion
    _geom_torsion_publ_flag
    C6 N1 C2 C1 . . . . 178.1(2) no
    C6 N1 C2 C3 . . . . 0.8(4) no
    C2 N1 C6 C5 . . . . 1.0(4) no
    C2 N1 C6 C6 . . . 8_555 -177.6(2) no
    N1 C2 C3 C4 . . . . -0.1(4) no
    C1 C2 C3 C4 . . . . -177.3(3) no
    C2 C3 C4 C5 . . . . -2.2(4) no
    C2 C3 C4 C8 . . . . 173.2(2) no
    C3 C4 C5 C6 . . . . 3.7(3) no
    C3 C4 C5 C7 . . . . -175.1(2) no
    C8 C4 C5 C6 . . . . -171.5(2) no
    C8 C4 C5 C7 . . . . 9.6(4) no
    C3 C4 C8 C9 . . . . 42.3(3) no
    C3 C4 C8 C13 . . . . -130.8(3) no
    C5 C4 C8 C9 . . . . -142.5(3) no
    C5 C4 C8 C13 . . . . 44.4(3) no
    C4 C5 C6 N1 . . . . -3.2(3) no
    C4 C5 C6 C6 . . . 8_555 175.3(2) no
    C7 C5 C6 N1 . . . . 175.7(2) no
    C7 C5 C6 C6 . . . 8_555 -5.8(3) no
    C4 C5 C7 C7 . . . 8_555 -175.3(2) no
    C6 C5 C7 C7 . . . 8_555 5.9(3) no
    N1 C6 C6 N1 . . 8_555 8_555 0.0(3) no
    N1 C6 C6 C5 . . 8_555 8_555 178.6(2) no
    C5 C6 C6 N1 . . 8_555 8_555 -178.6(2) no
    C5 C6 C6 C5 . . 8_555 8_555 0.0(4) no
    C5 C7 C7 C5 . . 8_555 8_555 0.0(4) no
    C4 C8 C9 C10 . . . . -172.4(2) no
    C13 C8 C9 C10 . . . . 0.9(4) no
    C4 C8 C13 C12 . . . . 173.2(2) no
    C9 C8 C13 C12 . . . . -0.1(4) no
    C8 C9 C10 C11 . . . . -0.6(4) no
    C9 C10 C11 C12 . . . . -0.4(5) no
    C10 C11 C12 C13 . . . . 1.3(4) no
    C11 C12 C13 C8 . . . . -1.0(4) no
loop_
    _geom_hbond_atom_site_label_D
    _geom_hbond_atom_site_label_H
    _geom_hbond_atom_site_label_A
    _geom_hbond_site_symmetry_A
    _geom_hbond_distance_DH
    _geom_hbond_distance_HA
    _geom_hbond_distance_DA
    _geom_hbond_angle_DHA
    _geom_hbond_publ_flag
    N1 HN1 N1 8_555 0.76(5) 2.28(5) 2.646(3) 111(4) y
    C1 H1B Cg3 6_555 0.96 2.76 3.574(3) 143 y
