# Supplementary material for: 2,9-Dimethyl-4,7-diphenyl-1,10-phenanthrolin-1-ium tetra­chloridoaurate(III)
Source: Acta Crystallogr Sect E Struct Rep Online. 2009 Apr 2;65(Pt 5):m479–80. doi: 10.1107/S1600536809011994 (PMC2977548; doi:10.1107/S1600536809011994)
Supplement: Supplementary file 2 [file e-65-0m479-Isup2.hkl]

#
# h,k,l, Fc-squared, Fo-squared, sigma(Fo-squared) and status flag
#
data_I
_shelx_title ' IR12 in Pnma'
_shelx_refln_list_code          4
_shelx_F_calc_maximum      487.46
_exptl_crystal_F_000      1352.00
_reflns_d_resolution_high  0.7274
 
loop_
 _symmetry_equiv_pos_as_xyz
 'x, y, z'
 '-x+1/2, -y, z+1/2'
 'x+1/2, -y+1/2, -z+1/2'
 '-x, y+1/2, -z'
 '-x, -y, -z'
 'x-1/2, y, -z-1/2'
 '-x-1/2, y-1/2, z-1/2'
 'x, -y-1/2, z'
 
_cell_length_a    13.5195
_cell_length_b    22.9565
_cell_length_c     7.5556
_cell_angle_alpha  90.000
_cell_angle_beta   90.000
_cell_angle_gamma  90.000
 
_shelx_F_squared_multiplier     1.000
 
loop_
 _refln_index_h
 _refln_index_k
 _refln_index_l
 _refln_F_squared_calc
 _refln_F_squared_meas
 _refln_F_squared_sigma
 _refln_observed_status
   2   0   0      222.76      299.45     44.55 o
   4   0   0    83976.98    83532.55   1311.70 o
   6   0   0    18755.41    20318.23    619.77 o
   8   0   0    75523.66    73398.98   1202.52 o
  10   0   0     6848.36     6511.52    261.40 o
  12   0   0    26745.15    25991.87    699.86 o
  14   0   0     9959.32     9350.90    445.50 o
  16   0   0     2442.71     2529.18    235.20 o
  18   0   0     9063.96     8782.19    427.65 o
   2   1   0   149002.30   144958.89   1723.66 o
   4   1   0      792.96      796.76     30.36 o
   6   1   0   120862.42   117849.41   1308.83 o
   8   1   0    16367.90    16817.75    238.07 o
  10   1   0    16720.99    16215.87    332.08 o
  12   1   0     1552.96     1469.58    120.81 o
  14   1   0    17405.33    16829.10    388.64 o
  16   1   0     4646.63     4095.67    204.94 o
  18   1   0     3275.27     2969.24    194.83 o
   0   2   0   157161.14   145372.11   2721.39 o
   2   2   0    11086.44    12073.88    181.62 o
   4   2   0    29102.89    29489.73    381.52 o
   6   2   0     3832.60     3753.91     77.50 o
   8   2   0    50436.70    49079.86    590.24 o
  10   2   0      884.48      812.35    101.33 o
  12   2   0    17723.10    17395.98    371.28 o
  14   2   0     6919.24     6502.45    316.02 o
  16   2   0     3538.75     3734.57    196.97 o
  18   2   0     4409.68     4594.03    234.46 o
   2   3   0    92563.02    97381.63   1066.23 o
   4   3   0     3177.49     3279.15     65.77 o
   6   3   0    99603.66    98834.75   1222.24 o
   8   3   0     8079.10     8420.92    156.54 o
  10   3   0     5735.19     5843.51    142.39 o
  12   3   0    15639.05    15267.52    340.44 o
  14   3   0     7934.27     8023.79    248.04 o
  16   3   0     3301.42     3293.95    299.72 o
  18   3   0     2218.72     2091.56    171.45 o
   0   4   0    73898.70    76389.78   1492.40 o
   2   4   0     2245.14     2518.99     52.96 o
   4   4   0     4155.89     4001.79    142.65 o
   6   4   0    17268.33    18314.16    248.93 o
   8   4   0    16276.79    16375.47    255.77 o
  10   4   0     4901.80     4724.16    127.30 o
  12   4   0    16836.09    16718.93    364.43 o
  14   4   0     4835.16     4699.51    194.75 o
  16   4   0     1301.23     1294.44    218.24 o
  18   4   0     3740.12     3681.68    390.03 o
   2   5   0    14723.20    14916.75    212.10 o
   4   5   0       42.77       71.59     43.42 o
   6   5   0    15623.11    13779.00    221.81 o
   8   5   0     5092.65     5152.60    134.23 o
  10   5   0     8131.01     8046.37    176.70 o
  12   5   0     5044.98     5095.13    272.09 o
  14   5   0     5425.68     5213.31    205.89 o
  16   5   0     1652.00     1682.83    142.76 o
  18   5   0     3981.22     4210.56    230.47 o
   0   6   0   103861.94   106491.96   1672.63 o
   2   6   0       77.02       61.68     18.46 o
   4   6   0    12650.52    12473.30    181.09 o
   6   6   0    20673.02    21805.49    293.36 o
   8   6   0    15433.79    14975.86    229.25 o
  10   6   0      422.33      463.55     51.79 o
  12   6   0     8418.36     8219.34    236.87 o
  14   6   0     7227.44     6938.39    239.14 o
  16   6   0     1850.00     1949.66    158.01 o
  18   6   0     4513.99     5216.42    284.14 o
   2   7   0    24291.74    23729.53    297.74 o
   4   7   0    10888.23    11901.57    214.14 o
   6   7   0    49864.72    48592.09    587.19 o
   8   7   0     5213.67     5497.17    127.70 o
  10   7   0     8132.20     7561.78    175.93 o
  12   7   0     5645.79     6041.42    199.70 o
  14   7   0     8377.31     7755.80    246.71 o
  16   7   0     1322.97     1328.50    132.09 o
  18   7   0     3267.00     3333.14    323.82 o
   0   8   0   173986.80   178546.42   2775.62 o
   2   8   0       41.33       72.90     19.76 o
   4   8   0    50610.90    51022.24    606.16 o
   6   8   0     5655.96     5204.68    112.06 o
   8   8   0    30901.15    30171.86    639.42 o
  10   8   0     3752.56     3636.38    145.46 o
  12   8   0    24025.34    22811.29    584.90 o
  14   8   0    10199.59    10186.92    289.95 o
  16   8   0     3773.06     3615.78    201.73 o
   2   9   0    79817.64    79018.35    901.53 o
   4   9   0      554.68      554.35     61.65 o
   6   9   0    80967.34    78225.15    912.80 o
   8   9   0     8641.75     8520.23    177.90 o
  10   9   0    16097.46    15540.84    321.16 o
  12   9   0    13540.44    12272.49    354.28 o
  14   9   0    11901.31    12112.95    322.24 o
  16   9   0     2463.96     2526.62    176.67 o
   0  10   0    59200.03    56543.13    939.92 o
   2  10   0     1122.30     1359.61     53.42 o
   4  10   0    46438.71    46500.10    568.83 o
   6  10   0     9049.30     9627.85    172.76 o
   8  10   0    43418.52    42386.97    594.87 o
  10  10   0     5112.89     4659.71    140.51 o
  12  10   0    22061.14    21756.80    446.47 o
  14  10   0     9157.73     8427.79    307.31 o
  16  10   0     1907.44     1925.54    159.68 o
   2  11   0    51105.61    50163.19    603.51 o
   4  11   0     1793.15     1669.75     65.67 o
   6  11   0    82292.30    81635.05    960.35 o
   8  11   0     5027.05     5161.85    150.46 o
  10  11   0    15988.71    15313.18    291.60 o
  12  11   0    19501.29    17627.90    407.22 o
  14  11   0    10866.37    10634.32    303.28 o
  16  11   0     4447.81     5107.11    237.63 o
   0  12   0    69113.18    63327.86   1333.76 o
   2  12   0        9.33       42.72     20.34 o
   4  12   0    31995.98    30933.38    407.64 o
   6  12   0     9325.18     8807.04    170.17 o
   8  12   0    23140.02    22740.57    340.13 o
  10  12   0     4888.11     4328.59    140.20 o
  12  12   0    14286.95    13478.07    329.50 o
  14  12   0    10509.63     9726.01    291.06 o
  16  12   0     2672.57     2936.52    191.95 o
   2  13   0    19809.24    19962.29    282.03 o
   4  13   0     1656.54     1790.65     70.94 o
   6  13   0    23889.25    23436.29    372.17 o
   8  13   0     3215.29     3234.99    117.84 o
  10  13   0     6787.06     6531.77    177.80 o
  12  13   0     5798.01     5447.40    198.25 o
  14  13   0     4694.52     5082.76    245.34 o
  16  13   0      920.92      748.71    114.55 o
   0  14   0    34091.96    35232.88    835.67 o
   2  14   0        7.95      -10.00     24.18 o
   4  14   0    11295.19    11414.95    221.00 o
   6  14   0      852.81      837.24     68.38 o
   8  14   0    11348.86    11576.62    219.26 o
  10  14   0      454.82      426.26     61.94 o
  12  14   0     6619.72     6769.84    224.51 o
  14  14   0     3804.47     4335.26    348.62 o
  16  14   0      859.55      913.70    122.50 o
   2  15   0     9964.28    10128.46    172.16 o
   4  15   0      134.41      156.85     33.22 o
   6  15   0    30786.49    30456.02    631.07 o
   8  15   0      212.69      249.78     46.28 o
  10  15   0     1640.08     1749.00    109.64 o
  12  15   0     3323.73     3383.25    172.48 o
  14  15   0     4492.96     4710.95    218.39 o
  16  15   0      434.07      413.88    119.62 o
   0  16   0    31344.85    31364.26   1553.73 o
   2  16   0     1924.10     1989.09    121.99 o
   4  16   0    13205.29    13224.00    256.42 o
   6  16   0      229.89      144.99     45.72 o
   8  16   0    13799.97    14063.65    283.95 o
  10  16   0     2085.07     2040.82    126.24 o
  12  16   0     5668.96     5763.61    254.85 o
  14  16   0     2796.60     2960.53    215.94 o
  16  16   0      311.94      181.83    117.49 o
   2  17   0    13736.44    12804.74    303.40 o
   4  17   0     1288.66     1298.10    106.50 o
   6  17   0    36276.13    36624.86    643.72 o
   8  17   0      377.57      275.08     58.76 o
  10  17   0     1831.20     1799.44    150.99 o
  12  17   0     2915.23     2736.72    292.72 o
  14  17   0     5910.03     6432.32    376.58 o
   0  18   0    36051.84    34160.52   1321.78 o
   2  18   0      428.34      328.68     68.31 o
   4  18   0     7161.60     6692.05    281.22 o
   6  18   0      284.54      253.57     66.16 o
   8  18   0    21795.31    23250.47    474.55 o
  10  18   0      829.55      717.24    112.24 o
  12  18   0     6913.01     7108.38    515.46 o
  14  18   0     2497.96     2368.70    258.61 o
   2  19   0    26129.53    26719.60    519.07 o
   4  19   0      954.72      950.20    131.44 o
   6  19   0    34851.21    34459.28    633.77 o
   8  19   0     6240.58     6320.20    300.00 o
  10  19   0     6982.88     6524.47    274.20 o
  12  19   0     4318.25     4661.49    315.95 o
  14  19   0     5472.79     5839.38    537.55 o
   0  20   0    43339.15    41634.58   1032.70 o
   2  20   0      408.96      305.55     71.49 o
   4  20   0    17650.23    17847.75    489.62 o
   6  20   0     1808.21     1617.22    130.53 o
   8  20   0    11964.76    12302.69    325.53 o
  10  20   0     3457.71     3456.60    223.83 o
  12  20   0     8666.85     8540.99    408.76 o
  14  20   0     5400.94     6161.19    455.32 o
   2  21   0     9075.84     9388.48    378.02 o
   4  21   0     1787.47     1572.55    129.85 o
   6  21   0    17627.84    17366.62    567.37 o
   8  21   0      613.87      704.32    100.06 o
  10  21   0     3673.21     3507.28    232.40 o
  12  21   0     5106.35     5723.65    676.23 o
   0  22   0    14361.29    15631.06    536.23 o
   2  22   0      515.75      547.54    104.82 o
   4  22   0    14135.21    13488.07    349.64 o
   6  22   0     2594.00     2563.75    246.23 o
   8  22   0     7873.33     8096.44    365.27 o
  10  22   0     2334.26     2569.44    271.22 o
  12  22   0     4552.75     5619.68    527.73 o
   2  23   0     7946.09     8079.18    263.52 o
   4  23   0      186.60      157.20     69.59 o
   6  23   0    10604.86    11079.57    380.23 o
   8  23   0     1089.58     1022.60    171.83 o
  10  23   0     3110.38     3571.79    249.55 o
  12  23   0     3814.01     4395.97    340.85 o
   0  24   0     5403.20     5976.63    332.10 o
   2  24   0      348.66      376.96     82.50 o
   4  24   0     1345.29     1228.69    128.66 o
   6  24   0      838.37      764.82    140.65 o
   8  24   0     3690.39     3544.19    207.57 o
  10  24   0      440.61      361.63    118.55 o
  12  24   0     3261.56     3189.37    313.83 o
   2  25   0     3704.12     3699.70    203.15 o
   4  25   0       55.36        9.47     60.80 o
   6  25   0     4179.01     3908.20    215.16 o
   8  25   0      605.60      624.54    143.49 o
  10  25   0      750.13      734.59    146.36 o
   0  26   0     6112.24     6026.09    360.56 o
   2  26   0      247.48      266.02    140.21 o
   4  26   0     2078.27     1760.54    155.52 o
   6  26   0     1036.28     1075.15    132.23 o
   8  26   0     1645.52     1474.66    200.52 o
  10  26   0       97.31       87.21    109.82 o
   2  27   0     2565.25     2517.04    256.86 o
   4  27   0      899.92     1077.29    129.92 o
   6  27   0     3880.00     3959.98    228.03 o
   8  27   0      607.49      645.55    141.93 o
   0  28   0    11041.16    11514.10    501.37 o
   2  28   0        2.53       85.51     78.25 o
   4  28   0     3887.74     3535.14    217.80 o
   6  28   0     1061.44     1088.13    134.32 o
   8  28   0     1734.97     1635.05    256.80 o
   2  29   0     5050.83     4877.96    250.54 o
   4  29   0      189.67      138.43     85.61 o
   6  29   0     3610.44     3449.10    225.80 o
   0  30   0     5786.82     5868.24    390.41 o
   2  30   0        2.19      127.48     84.34 o
   4  30   0     4395.33     4294.88    246.59 o
   2  31   0     7102.07     7871.89    322.83 o
   1   0   1    16343.96    17474.16    209.11 o
   2   0   1    40229.71    42458.61    477.93 o
   3   0   1    40038.11    41169.33    520.28 o
   4   0   1     8932.43     9247.76    150.64 o
   5   0   1    64045.42    64180.32    808.91 o
   6   0   1    46419.26    46330.71    610.02 o
   7   0   1     6270.39     6522.53    158.15 o
   8   0   1     1052.95     1001.32     59.35 o
   9   0   1    24024.80    24147.05    374.60 o
  10   0   1     3804.37     3640.53    115.23 o
  11   0   1      266.31      289.23     62.59 o
  12   0   1    21639.71    20039.62    412.71 o
  13   0   1    33054.62    31580.02    585.93 o
  14   0   1    11732.60    11721.26    330.33 o
  15   0   1      866.84      760.05    100.53 o
  16   0   1     1247.37     1085.67    120.37 o
  17   0   1     5303.34     5635.56    241.00 o
  18   0   1      317.34      184.61     87.56 o
   0   1   1    19401.86    21050.92    299.95 o
   1   1   1    13325.84    14174.69    134.42 o
   2   1   1      635.34      706.90     16.11 o
   3   1   1    33333.93    34506.52    296.70 o
   4   1   1    32131.99    32999.51    290.03 o
   5   1   1    23773.85    23867.86    256.32 o
   6   1   1     5160.51     5341.01     72.97 o
   7   1   1    54787.09    54337.12    476.64 o
   8   1   1    23107.12    22950.23    231.20 o
   9   1   1     3039.01     3087.23     71.51 o
  10   1   1     6525.17     6460.55    129.18 o
  11   1   1    37785.56    36118.93    440.80 o
  12   1   1     8744.81     8747.91    202.27 o
  13   1   1      104.00       72.89     37.19 o
  14   1   1     4276.21     3855.55    127.99 o
  15   1   1     8813.06     8527.21    188.78 o
  16   1   1     2803.99     2662.60    155.05 o
  17   1   1      113.34      153.29     55.64 o
  18   1   1     2459.64     2413.78    128.20 o
   1   2   1    22071.67    23492.45    213.81 o
   2   2   1     8521.56     8610.06     89.85 o
   3   2   1    13716.04    13792.93    130.74 o
   4   2   1     3942.28     4288.90     58.65 o
   5   2   1    31947.05    32028.87    302.61 o
   6   2   1    27514.29    27687.88    259.92 o
   7   2   1     4697.21     4539.42    100.19 o
   8   2   1      125.53      102.25     17.35 o
   9   2   1    18021.16    17844.67    210.94 o
  10   2   1     6657.92     6606.47    111.60 o
  11   2   1     3534.33     3295.48    107.46 o
  12   2   1     4804.96     4315.09    154.03 o
  13   2   1    21803.79    21226.51    311.48 o
  14   2   1     5742.55     5711.01    147.28 o
  15   2   1      192.29      142.51     46.26 o
  16   2   1     1277.47     1175.96     86.91 o
  17   2   1     4917.00     5119.71    166.95 o
  18   2   1      637.43      759.72     88.58 o
   0   3   1    62253.43    66240.59    808.89 o
   1   3   1    33161.57    35420.79    287.79 o
   2   3   1     4110.64     4464.58     52.73 o
   3   3   1    12591.14    13167.30    135.04 o
   4   3   1     9570.63     9669.36     99.65 o
   5   3   1    12165.05    12295.92    123.38 o
   6   3   1     4245.28     4361.76     66.95 o
   7   3   1    26220.95    25677.03    250.51 o
   8   3   1    13243.88    13428.03    182.57 o
   9   3   1      215.31      303.19     24.90 o
  10   3   1     1432.11     1520.96     57.56 o
  11   3   1     7361.38     7010.31    142.41 o
  12   3   1     2982.47     3055.25    106.21 o
  13   3   1       12.33      -21.74     32.62 o
  14   3   1     1560.14     1385.94    112.52 o
  15   3   1     5067.49     4764.07    146.28 o
  16   3   1      751.08      657.55     69.67 o
  17   3   1        5.10       24.69     48.49 o
  18   3   1     1987.16     1997.82    130.54 o
   1   4   1    58802.23    61339.70    486.99 o
   2   4   1    28842.09    30082.54    263.90 o
   3   4   1     1493.53     1447.67     35.93 o
   4   4   1     3341.78     3410.78     55.62 o
   5   4   1    18003.63    18065.67    170.81 o
   6   4   1    20782.74    20928.73    196.65 o
   7   4   1     5377.09     5672.46     80.91 o
   8   4   1      141.87      142.53     20.17 o
   9   4   1    12504.69    12336.15    153.04 o
  10   4   1     2879.52     2882.18     77.48 o
  11   4   1     2395.10     2527.25    120.03 o
  12   4   1     6038.29     5982.95    144.03 o
  13   4   1    12724.31    12332.41    219.22 o
  14   4   1     5562.67     5307.30    187.40 o
  15   4   1      273.65      299.55     53.36 o
  16   4   1      395.56      363.33     60.50 o
  17   4   1     2065.96     1982.70    113.06 o
  18   4   1       72.15       27.63     58.67 o
   0   5   1     5986.08     6075.55     97.40 o
   1   5   1     3733.49     3814.74     50.60 o
   2   5   1      376.28      449.79     21.77 o
   3   5   1     1358.30     1378.90     32.28 o
   4   5   1     7967.68     8199.74     92.64 o
   5   5   1    24875.79    26214.37    236.14 o
   6   5   1       47.10       44.63     14.61 o
   7   5   1    18198.96    18000.25    187.84 o
   8   5   1     7019.27     6562.79     94.76 o
   9   5   1      192.75      205.09     24.42 o
  10   5   1      306.47      326.55     33.12 o
  11   5   1     3497.98     3554.48    149.97 o
  12   5   1     2319.87     2298.41    124.32 o
  13   5   1      670.51      524.86     56.30 o
  14   5   1      763.12      809.67     68.47 o
  15   5   1     4120.14     4030.73    138.93 o
  16   5   1     1097.49     1118.01     94.39 o
  17   5   1        4.60       22.28     50.35 o
  18   5   1      825.89      812.42     94.29 o
   1   6   1    26528.41    27411.13    247.10 o
   2   6   1     4415.81     4206.37     57.54 o
   3   6   1     1636.14     1645.38     40.27 o
   4   6   1     1703.67     1814.40     39.71 o
   5   6   1     4115.52     4053.90     62.62 o
   6   6   1    18622.98    19335.08    197.33 o
   7   6   1     8785.68     9395.52    119.26 o
   8   6   1     1257.84     1396.28     42.83 o
   9   6   1     6735.06     6847.86    119.97 o
  10   6   1      748.45      769.20     45.15 o
  11   6   1      253.20      193.66     35.06 o
  12   6   1     3239.73     3338.85    111.30 o
  13   6   1     9718.11     9655.26    191.18 o
  14   6   1     2587.85     2651.73    112.75 o
  15   6   1      399.49      442.37     61.03 o
  16   6   1      229.98      157.35     67.24 o
  17   6   1     1014.47      923.66     92.15 o
  18   6   1       65.81      115.12     63.92 o
   0   7   1    38314.77    39227.81    510.44 o
   1   7   1     9709.90    10119.88    106.03 o
   2   7   1     1011.54     1117.57     30.64 o
   3   7   1    13995.30    14158.87    142.05 o
   4   7   1    13487.24    13988.31    143.91 o
   5   7   1    19845.06    20499.10    197.97 o
   6   7   1     4341.74     4385.04     70.08 o
   7   7   1    41834.15    41723.15    368.27 o
   8   7   1    15419.50    15712.98    170.43 o
   9   7   1      214.82      163.02     24.70 o
  10   7   1     2750.80     2718.81     79.64 o
  11   7   1    12934.75    12665.35    200.95 o
  12   7   1     4520.75     4318.56    131.62 o
  13   7   1      154.71       94.40     40.12 o
  14   7   1     1030.91      966.62     75.60 o
  15   7   1     5004.62     4945.36    189.55 o
  16   7   1      424.79      307.82     60.12 o
  17   7   1       55.08       59.42     56.57 o
  18   7   1     2075.91     1999.84    131.65 o
   1   8   1    36825.15    36914.70    328.95 o
   2   8   1    27793.72    28809.52    255.36 o
   3   8   1     8385.38     8424.26     99.03 o
   4   8   1      367.46      326.85     22.81 o
   5   8   1    13701.34    13189.97    143.74 o
   6   8   1    16934.84    16304.79    193.18 o
   7   8   1     7083.13     7048.15     98.51 o
   8   8   1      479.36      499.13     33.43 o
   9   8   1    13539.76    13283.79    166.64 o
  10   8   1     4934.67     4934.23     93.27 o
  11   8   1     1708.04     1566.15     72.65 o
  12   8   1     4846.10     4774.23    152.84 o
  13   8   1    13855.27    13678.55    237.53 o
  14   8   1     5755.85     5946.35    154.92 o
  15   8   1       82.00       58.06     45.65 o
  16   8   1      971.18      903.58     82.39 o
  17   8   1     4392.20     4541.10    191.66 o
   0   9   1    57663.39    58640.37    909.06 o
   1   9   1    34037.17    35782.61    342.14 o
   2   9   1     1032.18     1064.09     31.85 o
   3   9   1    25663.88    25831.62    250.47 o
   4   9   1    13980.48    13741.91    154.82 o
   5   9   1    12739.44    12386.53    139.64 o
   6   9   1     4041.12     3968.33     70.26 o
   7   9   1    36278.93    34599.96    319.81 o
   8   9   1    15633.75    15243.29    172.12 o
   9   9   1      793.93      766.56     46.26 o
  10   9   1     1286.91     1328.02     55.81 o
  11   9   1    10766.63    10557.92    176.38 o
  12   9   1     4007.39     3923.77    122.81 o
  13   9   1      245.45      252.09     49.77 o
  14   9   1     1953.52     1912.76    101.86 o
  15   9   1     7631.70     7518.30    182.88 o
  16   9   1     1796.82     2253.05    118.15 o
  17   9   1        2.13      -25.87     54.59 o
   1  10   1    73008.47    74226.19    670.21 o
   2  10   1    28207.96    28000.76    277.34 o
   3  10   1     7656.63     7821.86     98.14 o
   4  10   1     7019.60     7380.05    117.12 o
   5  10   1    37165.02    37298.42    336.32 o
   6  10   1    30217.22    30285.64    286.35 o
   7  10   1     4378.18     4428.92     79.14 o
   8  10   1      552.56      591.32     36.73 o
   9  10   1    21851.54    20928.86    236.85 o
  10  10   1     6261.70     6127.28    108.99 o
  11  10   1     2685.05     2752.56     92.62 o
  12  10   1     2949.81     3152.23    113.72 o
  13  10   1    14272.12    14686.97    252.37 o
  14  10   1     4028.56     4208.11    140.40 o
  15  10   1        8.56       28.04     46.93 o
  16  10   1     1480.44     1424.20    110.34 o
  17  10   1     5023.18     5659.23    195.03 o
   0  11   1    56588.55    58437.62    860.44 o
   1  11   1    25925.27    26193.74    322.04 o
   2  11   1     2133.51     2282.05     46.70 o
   3  11   1    18340.06    19173.82    261.55 o
   4  11   1    14344.05    14372.17    162.32 o
   5  11   1    17694.69    17523.01    193.22 o
   6  11   1     2939.85     2994.30     65.80 o
   7  11   1    26692.00    26326.05    289.16 o
   8  11   1    15576.06    15179.15    177.68 o
   9  11   1      643.24      611.31     44.73 o
  10  11   1      975.40     1027.44     53.91 o
  11  11   1     6805.83     7171.59    142.83 o
  12  11   1     4696.66     4675.32    132.78 o
  13  11   1     1049.33      937.09     95.96 o
  14  11   1     1023.96     1087.37     81.72 o
  15  11   1     7195.98     7064.02    177.41 o
  16  11   1     1020.74      842.71     88.84 o
  17  11   1        3.51      -64.83     54.25 o
   1  12   1    46653.34    48506.51    537.67 o
   2  12   1    29880.79    31527.85    288.40 o
   3  12   1     4857.83     5023.76     76.94 o
   4  12   1      639.22      685.08     34.13 o
   5  12   1    16565.84    16640.70    181.56 o
   6  12   1    13776.40    13903.60    176.45 o
   7  12   1     5439.63     5513.98     93.94 o
   8  12   1     1024.90      974.09     47.59 o
   9  12   1    11940.63    11798.46    164.19 o
  10  12   1     4854.13     4904.93    100.76 o
  11  12   1      999.91     1174.00     68.54 o
  12  12   1     3437.80     3660.28    130.83 o
  13  12   1    11250.47    11074.32    214.75 o
  14  12   1     4068.65     4522.86    146.61 o
  15  12   1       60.93      -14.29     47.13 o
  16  12   1      641.77      553.85     80.31 o
  17  12   1     2482.59     2213.84    142.59 o
   0  13   1    18584.81    17613.60    312.38 o
   1  13   1     7337.60     7153.41    118.55 o
   2  13   1      192.91      173.84     20.20 o
   3  13   1    10796.51    10949.53    130.19 o
   4  13   1     6049.35     5849.64     89.59 o
   5  13   1     8446.66     8961.16    124.79 o
   6  13   1     2894.04     2907.78     68.82 o
   7  13   1    23778.79    23441.15    281.90 o
   8  13   1     6873.33     7006.73    112.20 o
   9  13   1       34.42       26.04     26.14 o
  10  13   1     1380.97     1358.04     63.24 o
  11  13   1     5826.21     5925.84    132.91 o
  12  13   1     2524.85     2617.90    115.77 o
  13  13   1      257.33      157.89     47.72 o
  14  13   1      581.81      591.46     78.51 o
  15  13   1     3320.21     3208.05    138.00 o
  16  13   1      606.65      677.88     84.11 o
   1  14   1     8400.25     8160.17    150.55 o
   2  14   1     2019.19     2011.17     63.30 o
   3  14   1     1284.78     1329.34     51.69 o
   4  14   1     1257.78     1378.97     46.83 o
   5  14   1     2796.15     2969.10     78.97 o
   6  14   1     5869.54     5878.27    108.56 o
   7  14   1     1189.42     1250.61     52.45 o
   8  14   1      121.00       72.78     27.30 o
   9  14   1     2587.09     2740.97    116.17 o
  10  14   1      693.91      727.75     50.58 o
  11  14   1      574.70      475.72     63.72 o
  12  14   1     1326.29     1437.95     86.72 o
  13  14   1     5225.97     5459.93    153.00 o
  14  14   1     1493.34     1423.98     95.35 o
  15  14   1      113.05       74.56     52.39 o
  16  14   1      608.04      678.37     86.82 o
   0  15   1    12441.12    12909.53    270.39 o
   1  15   1     4424.06     4670.10     92.33 o
   2  15   1      854.46      929.68     47.45 o
   3  15   1     3838.43     3870.11     77.10 o
   4  15   1      915.68     1075.10     47.69 o
   5  15   1      783.64      785.83     43.80 o
   6  15   1     5153.38     5347.92     94.82 o
   7  15   1    11983.24    11812.04    158.70 o
   8  15   1     5883.44     6147.37    108.24 o
   9  15   1       37.50       13.21     29.46 o
  10  15   1      760.83      758.32     52.75 o
  11  15   1     4358.80     4295.94    136.65 o
  12  15   1     1237.42     1303.41     83.86 o
  13  15   1        3.59      -12.26     42.44 o
  14  15   1      922.97      931.43     88.89 o
  15  15   1     2398.16     2578.63    146.71 o
  16  15   1      532.83      523.19     88.63 o
   1  16   1     7601.04     7241.06    128.05 o
   2  16   1     6599.80     6452.55    114.87 o
   3  16   1     1272.01     1304.68     63.01 o
   4  16   1      704.59      632.93     57.50 o
   5  16   1    10853.64    10739.44    165.79 o
   6  16   1     1274.78     1260.10     58.19 o
   7  16   1      636.05      635.15     45.38 o
   8  16   1     3105.39     3129.04     88.30 o
   9  16   1     3926.97     4002.55    104.95 o
  10  16   1     2479.21     2423.55     95.12 o
  11  16   1      716.51      703.68     76.97 o
  12  16   1     1254.90     1228.66    111.33 o
  13  16   1     5088.05     5051.77    165.80 o
  14  16   1     1325.42     1353.20    113.91 o
  15  16   1       55.15       29.39     79.65 o
   0  17   1    10559.79    10107.66    263.19 o
   1  17   1     5515.60     5759.89    126.16 o
   2  17   1     1121.69     1221.46     55.60 o
   3  17   1     5189.49     5115.87    130.95 o
   4  17   1      496.72      616.51     44.89 o
   5  17   1      620.55      644.35     48.51 o
   6  17   1     1785.31     1782.23     73.19 o
   7  17   1     3971.79     4162.26    105.84 o
   8  17   1     2390.11     2480.23     88.16 o
   9  17   1      295.07      284.56     47.76 o
  10  17   1      406.23      388.43     55.42 o
  11  17   1     3681.67     3882.21    141.03 o
  12  17   1     1676.65     1650.06    125.76 o
  13  17   1       15.15       62.61     73.48 o
  14  17   1      318.46      276.85     82.35 o
  15  17   1     2084.56     2335.47    184.61 o
   1  18   1     9007.96     9032.70    177.92 o
   2  18   1     5034.42     4819.80    129.08 o
   3  18   1     3950.11     3994.53    146.58 o
   4  18   1     2665.36     2654.81    104.93 o
   5  18   1    15540.46    15261.07    249.24 o
   6  18   1     8390.78     8397.57    174.80 o
   7  18   1      357.49      361.90     51.37 o
   8  18   1      120.87      162.19     43.88 o
   9  18   1     4580.30     4588.18    147.70 o
  10  18   1     1790.06     1821.52    126.03 o
  11  18   1     1274.15     1296.54    102.67 o
  12  18   1     1682.23     1296.14    120.07 o
  13  18   1     7547.34     7874.21    558.87 o
  14  18   1     2452.09     2473.94    218.09 o
  15  18   1       38.30      114.62     96.59 o
   0  19   1    14455.65    14135.05    338.95 o
   1  19   1     8452.23     8051.36    170.79 o
   2  19   1       31.91      -12.06     33.48 o
   3  19   1    13053.44    12805.99    226.05 o
   4  19   1     9023.57     9044.74    185.09 o
   5  19   1     4338.54     4423.68    147.63 o
   6  19   1     2207.13     2225.73    102.68 o
   7  19   1    12815.88    12590.23    228.71 o
   8  19   1     7296.29     7860.88    175.30 o
   9  19   1      548.56      369.89     61.99 o
  10  19   1     1030.72     1129.15     96.91 o
  11  19   1     7496.87     7639.29    211.68 o
  12  19   1     1773.74     1814.24    193.08 o
  13  19   1        3.07       61.71     87.30 o
  14  19   1     1084.68     1031.56    156.39 o
   1  20   1    11934.13    11710.50    217.07 o
   2  20   1    12334.56    11916.01    219.77 o
   3  20   1     6952.02     6571.46    170.93 o
   4  20   1       17.23       22.20     39.39 o
   5  20   1     8403.75     8295.02    181.63 o
   6  20   1     6219.36     6197.33    158.28 o
   7  20   1     2888.89     2878.83    130.46 o
   8  20   1      439.20      460.44     61.57 o
   9  20   1     5767.94     5925.43    175.75 o
  10  20   1     3188.40     3785.90    163.09 o
  11  20   1      799.79     1012.89     97.42 o
  12  20   1     1178.76     1241.52    119.03 o
  13  20   1     5516.93     5836.45    391.21 o
  14  20   1     1770.51     1980.75    205.36 o
   0  21   1    16062.86    14646.15    357.98 o
   1  21   1     7124.03     6659.84    223.76 o
   2  21   1     1200.62     1143.88     79.05 o
   3  21   1     5341.08     5401.95    151.96 o
   4  21   1     2672.70     2488.02    112.61 o
   5  21   1     4662.14     4618.59    144.04 o
   6  21   1     1545.33     1490.36    122.62 o
   7  21   1    13702.25    13994.45    255.04 o
   8  21   1     6260.54     6527.54    183.75 o
   9  21   1      713.26      891.07     84.23 o
  10  21   1      379.62      376.93     74.41 o
  11  21   1     4479.07     4590.59    186.06 o
  12  21   1     2344.88     3031.06    202.61 o
  13  21   1      318.51      498.85    128.67 o
   1  22   1    10594.85    10053.57    205.98 o
   2  22   1     5672.53     5361.28    159.16 o
   3  22   1     1588.25     1776.14     99.02 o
   4  22   1      655.69      629.57     68.07 o
   5  22   1     4315.75     4379.66    146.40 o
   6  22   1     4664.58     4564.70    151.80 o
   7  22   1      920.24      977.09     82.64 o
   8  22   1      239.47      141.77     57.67 o
   9  22   1     4089.11     3941.13    159.33 o
  10  22   1     1469.71     1505.61    140.51 o
  11  22   1      319.28      395.78     81.89 o
  12  22   1      549.04      614.19    115.94 o
  13  22   1     2699.66     2981.22    249.07 o
   0  23   1     5667.97     5053.12    218.57 o
   1  23   1     3505.05     3304.72    129.16 o
   2  23   1        0.86        5.60     38.80 o
   3  23   1     3179.80     3253.91    130.74 o
   4  23   1     2949.51     2850.39    125.17 o
   5  23   1     1889.42     1812.43    120.03 o
   6  23   1      752.00      723.25     74.75 o
   7  23   1     4988.58     5093.36    179.43 o
   8  23   1     2762.87     2634.68    138.11 o
   9  23   1       15.18      -57.18     53.66 o
  10  23   1      175.09       28.24     63.80 o
  11  23   1     1030.24     1105.98    113.25 o
  12  23   1      430.11      345.05    106.57 o
   1  24   1     3569.69     3354.38    134.49 o
   2  24   1     1628.39     1476.12     96.01 o
   3  24   1      116.99       55.72     44.69 o
   4  24   1      245.22      131.63     52.37 o
   5  24   1     2176.30     1995.76    111.95 o
   6  24   1     1831.27     2036.72    114.05 o
   7  24   1      422.52      288.31     67.97 o
   8  24   1       22.33       49.59     56.51 o
   9  24   1     1596.52     1595.09    116.48 o
  10  24   1      448.60      307.10     80.11 o
  11  24   1      259.06      137.59     87.82 o
   0  25   1     2299.55     2217.64    164.95 o
   1  25   1      767.52      584.60     71.74 o
   2  25   1      197.03      137.02     49.58 o
   3  25   1      900.09      774.29     75.37 o
   4  25   1      386.61      452.19     66.37 o
   5  25   1      942.85      920.32     84.42 o
   6  25   1       82.34       22.90     48.97 o
   7  25   1     1332.30     1264.92     98.18 o
   8  25   1      472.37      375.26     71.42 o
   9  25   1       12.12       20.55     68.54 o
  10  25   1      166.10      161.87     85.44 o
  11  25   1      693.11      618.50    129.89 o
   1  26   1     1771.59     1754.99    106.51 o
   2  26   1     1227.64     1274.50     94.26 o
   3  26   1      870.70      857.02     81.87 o
   4  26   1      124.72       44.28     49.46 o
   5  26   1     1243.09     1067.51     91.79 o
   6  26   1     1844.98     1845.60    115.29 o
   7  26   1      818.72      836.39     87.44 o
   8  26   1       12.93       40.55     60.29 o
   9  26   1     1441.72     1328.30    139.04 o
  10  26   1      369.39      249.91     98.31 o
   0  27   1     1772.06     1918.22    165.15 o
   1  27   1     1049.30     1116.69    106.81 o
   2  27   1       10.04       -5.37     47.90 o
   3  27   1      776.57      865.38    107.52 o
   4  27   1     1312.90     1703.69    120.37 o
   5  27   1     1614.94     1783.67    132.43 o
   6  27   1      212.43      198.02     62.57 o
   7  27   1     3352.14     3331.18    152.28 o
   8  27   1     2315.53     2593.76    151.78 o
   9  27   1      446.91      349.17     93.21 o
   1  28   1     2456.76     2359.29    128.67 o
   2  28   1     1811.35     1777.48    113.57 o
   3  28   1     1206.99     1253.75     99.24 o
   4  28   1        8.91       56.87     55.97 o
   5  28   1     1040.72     1115.24     97.60 o
   6  28   1     1909.87     2155.76    146.88 o
   7  28   1     1234.17     1339.67    117.71 o
   8  28   1       14.11       17.57     66.19 o
   0  29   1     3169.35     3338.35    344.36 o
   1  29   1     2022.99     2037.80    124.14 o
   2  29   1       47.97       77.45     57.08 o
   3  29   1     1978.20     1676.00    114.79 o
   4  29   1     1411.68     1543.95    121.88 o
   5  29   1     1646.34     1528.33    164.48 o
   6  29   1      165.33       65.13     61.81 o
   7  29   1     3694.25     3994.20    184.75 o
   1  30   1     2691.71     2531.03    138.58 o
   2  30   1     1310.48     1040.78    108.89 o
   3  30   1      305.22      169.35     66.31 o
   4  30   1      338.76      195.40     67.31 o
   5  30   1     1886.36     1828.32    133.59 o
   0  31   1     1034.29      876.45    132.97 o
   1  31   1      786.80      727.59     89.94 o
   2  31   1       64.56      112.06     64.82 o
   0   0   2    24411.19    25712.99    651.08 o
   1   0   2   237615.67   233130.03   5728.72 o
   2   0   2    94838.86   102057.84   1339.02 o
   3   0   2   129824.76   132700.67   1708.40 o
   4   0   2    14247.04    14183.71    218.99 o
   5   0   2    20002.61    20376.42    265.76 o
   6   0   2     2887.87     3005.90     85.94 o
   7   0   2    67905.91    67948.84    882.46 o
   8   0   2     1190.83     1093.62     65.39 o
   9   0   2     7959.61     7883.45    174.87 o
  10   0   2       95.39      106.57     37.02 o
  11   0   2    25612.10    25616.80    494.97 o
  12   0   2     1427.09     1471.47    112.78 o
  13   0   2      269.10      291.85     70.30 o
  14   0   2     2893.75     3082.60    168.80 o
  15   0   2    13643.44    13432.72    358.54 o
  16   0   2      854.16      784.79    131.61 o
  17   0   2      624.81      625.81    129.59 o
  18   0   2       31.65      128.63    118.37 o
   1   1   2    76325.38    77986.59    645.81 o
   2   1   2     4219.01     4203.77     68.67 o
   3   1   2    43818.37    44500.01    364.68 o
   4   1   2       62.71       44.54     13.20 o
   5   1   2    60019.46    58847.90    506.23 o
   6   1   2    11487.26    11881.36    145.42 o
   7   1   2    11259.05    11298.80    145.20 o
   8   1   2     8894.66     8761.09    126.78 o
   9   1   2    33266.82    32338.22    340.11 o
  10   1   2      173.94      203.27     29.46 o
  11   1   2     4093.35     4135.50     96.17 o
  12   1   2      395.09      285.64     52.42 o
  13   1   2    13173.12    12984.11    227.76 o
  14   1   2     1499.09     1448.67     92.42 o
  15   1   2      413.34      369.95     57.50 o
  16   1   2      814.42      762.63     88.37 o
  17   1   2     9113.33     8834.53    250.65 o
  18   1   2      537.77      494.04     91.05 o
   0   2   2    34356.93    36318.53    535.28 o
   1   2   2    38217.18    39961.48    360.99 o
   2   2   2    12762.79    13769.54    145.49 o
   3   2   2    38467.14    38795.62    322.62 o
   4   2   2     3873.43     3879.24     53.38 o
   5   2   2    13453.14    13469.63    150.95 o
   6   2   2      555.44      577.08     27.31 o
   7   2   2    28770.19    27156.08    263.96 o
   8   2   2      579.80      639.04     37.80 o
   9   2   2     6398.02     6520.79    110.50 o
  10   2   2     1585.95     1563.77     60.27 o
  11   2   2    18365.46    17867.91    227.44 o
  12   2   2     3973.63     3916.49    116.98 o
  13   2   2     1137.17     1269.41     79.44 o
  14   2   2     1422.58     1300.82     89.18 o
  15   2   2    10003.83     9986.35    220.65 o
  16   2   2      201.77       72.05     51.60 o
  17   2   2       24.40      -63.15     56.54 o
  18   2   2       61.11      112.29     68.55 o
   1   3   2    47327.41    50085.41    408.51 o
   2   3   2     7787.63     8003.86     90.47 o
   3   3   2    26116.04    26749.64    241.91 o
   4   3   2     4048.03     4212.60     67.29 o
   5   3   2    46975.82    48142.54    402.39 o
   6   3   2     4272.86     4280.61     69.17 o
   7   3   2     6320.65     6112.52     94.43 o
   8   3   2     6571.73     6591.79     95.92 o
   9   3   2    21937.51    21816.68    250.46 o
  10   3   2     1672.55     1809.68     85.67 o
  11   3   2      185.80      103.29     29.34 o
  12   3   2       65.94       68.09     34.32 o
  13   3   2    14750.24    14227.91    252.00 o
  14   3   2       20.91       23.26     38.69 o
  15   3   2        2.36      -50.46     44.50 o
  16   3   2      632.13      501.18     74.11 o
  17   3   2     6237.66     6227.04    221.48 o
  18   3   2      741.04      818.88    105.80 o
   0   4   2    14282.14    15810.27    262.12 o
   1   4   2     6698.15     6826.63     79.30 o
   2   4   2    15917.70    16476.47    163.02 o
   3   4   2    16663.39    16633.24    163.72 o
   4   4   2     5404.82     5780.04     95.72 o
   5   4   2      812.19      788.37     27.47 o
   6   4   2       39.68       29.71     12.29 o
   7   4   2    21098.70    20416.07    213.14 o
   8   4   2      113.43      131.58     20.83 o
   9   4   2      974.54      964.24     48.11 o
  10   4   2       46.73       11.80     23.00 o
  11   4   2    15621.56    15333.58    205.45 o
  12   4   2      949.50      998.93     61.21 o
  13   4   2      225.29      146.88     42.16 o
  14   4   2     1368.92     1311.46     83.98 o
  15   4   2     6760.71     6769.51    223.95 o
  16   4   2      190.73      176.90     58.58 o
  17   4   2       87.77       64.75     64.09 o
  18   4   2       26.43      -12.99     64.64 o
   1   5   2     6668.44     6374.88     78.11 o
   2   5   2     1342.44     1295.74     34.09 o
   3   5   2     5150.29     4871.95     66.61 o
   4   5   2       14.03       29.67     13.42 o
   5   5   2    11837.27    11286.70    123.49 o
   6   5   2     3232.81     3134.39     55.03 o
   7   5   2     1332.83     1193.58     42.94 o
   8   5   2     1138.61     1078.12     43.13 o
   9   5   2    12845.15    12371.50    155.17 o
  10   5   2      676.54      740.83     48.49 o
  11   5   2      443.53      563.68     51.57 o
  12   5   2      233.53      279.67     40.82 o
  13   5   2     8335.51     8069.10    182.88 o
  14   5   2       16.77      -11.79     37.62 o
  15   5   2       77.85       69.73     50.50 o
  16   5   2      134.31      103.96     54.05 o
  17   5   2     6745.58     6468.19    259.61 o
   0   6   2    13307.01    14367.86    223.09 o
   1   6   2    29283.76    30967.95    271.88 o
   2   6   2     4480.46     4672.17     66.38 o
   3   6   2    16467.31    16387.39    161.85 o
   4   6   2    11110.30    11609.27    133.12 o
   5   6   2      506.11      444.87     25.31 o
   6   6   2       52.80       41.31     15.80 o
   7   6   2    18727.79    18583.27    189.33 o
   8   6   2      472.74      616.54     47.90 o
   9   6   2     1344.48     1272.07     49.62 o
  10   6   2      326.79      314.95     35.06 o
  11   6   2    10168.95     9838.38    155.77 o
  12   6   2     2863.15     2762.56     95.31 o
  13   6   2       11.71        9.49     36.23 o
  14   6   2     1529.56     1576.12     92.18 o
  15   6   2     7199.28     7072.50    260.48 o
  16   6   2      190.94      161.23     57.65 o
  17   6   2      122.64      153.40     73.55 o
   1   7   2    17947.67    18322.00    177.16 o
   2   7   2     3769.39     3727.13     66.11 o
   3   7   2     7798.82     7758.36     95.83 o
   4   7   2      410.00      395.47     24.61 o
   5   7   2    30275.78    30056.66    275.36 o
   6   7   2      471.19      517.35     30.28 o
   7   7   2     2401.82     2302.02     54.05 o
   8   7   2     4483.55     4470.42     92.14 o
   9   7   2    18904.38    18284.82    210.22 o
  10   7   2     1915.06     2046.29     73.69 o
  11   7   2      888.27      847.07     55.88 o
  12   7   2      292.09      248.91     43.29 o
  13   7   2     9245.86     9459.95    221.30 o
  14   7   2       18.11       33.98     44.33 o
  15   7   2      207.72      187.26     59.71 o
  16   7   2       87.43      120.34     55.53 o
  17   7   2     5618.88     5655.31    216.49 o
   0   8   2     2271.23     2316.98     75.74 o
   1   8   2    36776.61    37237.69    324.89 o
   2   8   2     4901.88     4981.81     72.93 o
   3   8   2    37782.61    37696.23    345.75 o
   4   8   2     6986.85     7203.79     95.29 o
   5   8   2    12561.19    12360.43    147.35 o
   6   8   2       38.45       26.53     17.23 o
   7   8   2    27351.96    26584.42    257.87 o
   8   8   2      639.09      621.73     38.47 o
   9   8   2     4530.43     4331.04     86.48 o
  10   8   2       55.41       41.42     26.40 o
  11   8   2    22170.96    21297.95    264.46 o
  12   8   2     2229.36     2326.24     90.02 o
  13   8   2      374.62      321.31     51.74 o
  14   8   2     1754.17     1796.75    108.94 o
  15   8   2    12168.10    11992.10    275.05 o
  16   8   2      109.27      106.68     58.24 o
  17   8   2       65.08        5.52     66.51 o
   1   9   2    34132.79    34369.48    305.82 o
   2   9   2     4558.94     4717.15     98.65 o
   3   9   2    24060.04    23617.06    226.53 o
   4   9   2      304.40      337.41     25.50 o
   5   9   2    47504.34    46944.10    410.30 o
   6   9   2     9563.42     9697.91    123.46 o
   7   9   2     9968.75     9964.30    133.39 o
   8   9   2     3558.60     3422.08     76.01 o
   9   9   2    27084.03    25969.83    279.61 o
  10   9   2     2356.40     2325.96     78.12 o
  11   9   2      196.69      175.71     35.00 o
  12   9   2      243.35      242.40     41.77 o
  13   9   2    18993.21    18772.70    295.93 o
  14   9   2       17.46       70.98     45.54 o
  15   9   2      135.88      224.67     62.89 o
  16   9   2      780.64      688.88     84.14 o
  17   9   2     6512.81     6405.39    222.00 o
   0  10   2     4569.08     4352.87     95.58 o
   1  10   2    18243.13    17365.71    176.66 o
   2  10   2     1168.39     1108.50     37.81 o
   3  10   2    36834.31    36744.73    331.06 o
   4  10   2     7495.56     7581.64    103.19 o
   5  10   2    10768.19    10594.83    140.54 o
   6  10   2       11.01        2.08     18.49 o
   7  10   2    34901.00    34917.88    328.81 o
   8  10   2     1380.00     1450.12     67.83 o
   9  10   2     3565.25     3635.63     84.84 o
  10  10   2      753.42      814.29     54.68 o
  11  10   2    27355.43    26635.78    315.45 o
  12  10   2     3388.49     3259.36    106.47 o
  13  10   2      275.67      266.27     53.25 o
  14  10   2     2270.54     2258.95    146.15 o
  15  10   2     9659.03     9193.80    332.79 o
  16  10   2       48.03       43.30     55.98 o
  17  10   2       33.88       -6.90     59.77 o
   1  11   2    24939.44    24152.07    231.65 o
   2  11   2     4483.30     4584.88     73.75 o
   3  11   2    22205.26    22341.53    222.39 o
   4  11   2     2605.25     2611.40     59.89 o
   5  11   2    37580.69    37152.39    342.53 o
   6  11   2     2046.05     2081.38     65.00 o
   7  11   2     9095.68     8998.25    131.37 o
   8  11   2     3688.46     3610.43     84.76 o
   9  11   2    28778.70    28356.25    319.78 o
  10  11   2     4079.42     3612.56     95.86 o
  11  11   2      171.47      193.20     36.75 o
  12  11   2      127.41       76.66     37.46 o
  13  11   2    20412.96    20228.68    364.49 o
  14  11   2       40.79       -9.79     44.87 o
  15  11   2        1.76      -59.87     50.42 o
  16  11   2      554.02      364.30     71.97 o
  17  11   2     9023.10     9064.45    319.10 o
   0  12   2      646.23      500.56     51.94 o
   1  12   2    21075.86    21222.07    210.59 o
   2  12   2      764.56      690.13     43.62 o
   3  12   2    21367.43    20802.60    212.68 o
   4  12   2     3446.55     3273.12     90.10 o
   5  12   2     4322.17     4392.82     87.90 o
   6  12   2      174.45      171.28     25.61 o
   7  12   2    26337.55    26071.06    284.68 o
   8  12   2      472.16      474.05     41.20 o
   9  12   2     2098.58     2189.57     77.98 o
  10  12   2       23.08       11.05     28.19 o
  11  12   2    18025.29    16904.20    248.01 o
  12  12   2     1705.27     1683.56     84.28 o
  13  12   2        7.33       34.68     47.73 o
  14  12   2      995.47     1027.67     90.66 o
  15  12   2     9513.92     9825.20    251.40 o
  16  12   2       10.82      -73.84     54.01 o
   1  13   2    10507.13    10169.65    147.32 o
   2  13   2     1726.75     1701.54     67.07 o
   3  13   2     5577.00     5186.78     84.00 o
   4  13   2        6.18      -11.07     18.86 o
   5  13   2    16527.59    17054.79    202.61 o
   6  13   2     1436.44     1483.34     54.70 o
   7  13   2     2059.67     2046.32     75.61 o
   8  13   2     2326.01     2416.31     75.16 o
   9  13   2    13263.89    12690.75    186.91 o
  10  13   2     1875.83     1952.33     76.57 o
  11  13   2      266.08      272.04     44.86 o
  12  13   2       35.53       31.83     37.13 o
  13  13   2     7181.12     7095.58    201.81 o
  14  13   2       62.04      109.44     54.14 o
  15  13   2        9.05       65.29     55.57 o
  16  13   2      307.99      347.56     74.02 o
   0  14   2     2556.32     2694.33    120.69 o
   1  14   2     9701.81     9651.81    145.63 o
   2  14   2     1179.13     1104.37     43.06 o
   3  14   2     8680.30     8550.78    124.15 o
   4  14   2     2236.38     2285.47     60.43 o
   5  14   2     5313.23     5268.83     91.36 o
   6  14   2       63.40       59.19     23.24 o
   7  14   2     6830.56     6933.33    112.79 o
   8  14   2       88.54      103.90     29.42 o
   9  14   2     1780.22     1720.31     69.32 o
  10  14   2      219.16      163.90     38.59 o
  11  14   2     6872.98     6933.12    148.12 o
  12  14   2     1145.57      999.16     75.04 o
  13  14   2       65.68      131.72     51.93 o
  14  14   2     1338.39     1629.50    120.94 o
  15  14   2     4618.01     4843.62    190.65 o
  16  14   2      216.55      305.66     79.00 o
   1  15   2     5834.63     5779.93    119.45 o
   2  15   2      345.96      324.95     35.61 o
   3  15   2     5502.25     5630.41    115.20 o
   4  15   2     1703.37     1548.61     57.53 o
   5  15   2     9813.25     9550.54    140.58 o
   6  15   2      396.43      446.43     40.90 o
   7  15   2     5872.49     5868.10    110.67 o
   8  15   2     2429.20     2449.09    117.12 o
   9  15   2     4457.22     4875.43    112.90 o
  10  15   2      915.79      907.15     60.36 o
  11  15   2       77.98       66.40     43.55 o
  12  15   2      328.16      256.03     53.92 o
  13  15   2     4746.58     5027.62    217.71 o
  14  15   2       23.28       33.14     60.74 o
  15  15   2       97.05      107.95     65.14 o
   0  16   2     2613.25     2618.49    200.73 o
   1  16   2     6266.74     6222.51    117.01 o
   2  16   2     1561.47     1747.76     68.87 o
   3  16   2    11760.40    11872.01    174.97 o
   4  16   2       48.45      113.93     30.63 o
   5  16   2     7779.12     7794.17    136.99 o
   6  16   2      151.61      159.39     33.86 o
   7  16   2     7180.22     7288.10    143.10 o
   8  16   2     2066.96     2194.13     99.98 o
   9  16   2     1785.96     1954.87     86.03 o
  10  16   2      158.03      171.30     41.71 o
  11  16   2     6530.18     6415.05    186.00 o
  12  16   2      584.52      612.20     73.83 o
  13  16   2       51.12       47.98     61.23 o
  14  16   2      546.15      537.23    105.58 o
  15  16   2     2068.55     2143.96    159.46 o
   1  17   2     7077.16     6746.92    124.84 o
   2  17   2      978.40     1017.84     56.88 o
   3  17   2    10713.37    10561.84    166.04 o
   4  17   2     2361.48     2340.51     84.93 o
   5  17   2     8098.77     8009.16    142.88 o
   6  17   2     3442.81     3591.00    100.23 o
   7  17   2     7598.95     8175.76    149.43 o
   8  17   2     4455.43     4291.62    125.19 o
   9  17   2     5764.74     5934.70    139.48 o
  10  17   2     1066.89      992.91     75.14 o
  11  17   2      256.16      282.53     70.68 o
  12  17   2       99.03        0.54     51.03 o
  13  17   2     5138.59     5556.48    235.08 o
  14  17   2       19.12      -53.79     70.92 o
  15  17   2       21.06        4.62     80.67 o
   0  18   2     3010.60     2859.06    122.83 o
   1  18   2     9083.22     8694.95    147.31 o
   2  18   2     2238.73     2441.40     87.57 o
   3  18   2     7002.29     6725.24    129.53 o
   4  18   2      451.29      323.96     53.75 o
   5  18   2     4439.66     4376.37    109.67 o
   6  18   2      680.47      671.72     53.31 o
   7  18   2    10447.76    10727.09    182.47 o
   8  18   2     1295.82     1305.89     86.39 o
   9  18   2     3271.35     3430.69    121.61 o
  10  18   2      609.27      623.50     67.21 o
  11  18   2     7465.15     7596.03    212.26 o
  12  18   2     1077.55      974.12    104.22 o
  13  18   2      268.42      488.16     99.19 o
  14  18   2      786.38      687.00    133.93 o
   1  19   2    13884.78    13871.77    236.93 o
   2  19   2     1341.12     1228.63     78.56 o
   3  19   2     8645.45     8599.79    179.71 o
   4  19   2      322.84      345.55     52.18 o
   5  19   2    18398.51    18346.06    287.49 o
   6  19   2     2037.01     2017.66    125.59 o
   7  19   2     2873.92     3130.38    119.27 o
   8  19   2     2313.81     2489.46    120.55 o
   9  19   2    15097.66    15423.11    286.10 o
  10  19   2      516.06      454.41     73.66 o
  11  19   2      210.86       94.61     87.56 o
  12  19   2       17.47       77.56     86.09 o
  13  19   2     7678.46     7864.57    805.09 o
  14  19   2      212.52       11.94     96.80 o
   0  20   2     2930.75     2976.26    164.48 o
   1  20   2    10827.00    10560.95    205.38 o
   2  20   2     1110.79     1104.90     77.09 o
   3  20   2    14061.91    13505.45    239.66 o
   4  20   2     1436.05     1240.31    110.75 o
   5  20   2     4440.39     4235.30    155.17 o
   6  20   2       32.08      -11.04     38.07 o
   7  20   2    11884.24    11900.41    226.41 o
   8  20   2      672.24      818.99     80.68 o
   9  20   2     1061.96     1122.77    104.07 o
  10  20   2       30.58       10.62     54.30 o
  11  20   2    10269.64    10992.09    337.37 o
  12  20   2      596.65      875.85    141.63 o
  13  20   2       19.36      116.47    125.42 o
   1  21   2     5267.53     5530.49    152.38 o
   2  21   2     1361.97     1306.93     85.52 o
   3  21   2     2486.95     2813.71    118.16 o
   4  21   2       29.78      -47.55     36.36 o
   5  21   2    10519.07    10929.07    218.29 o
   6  21   2      423.49      409.30     61.20 o
   7  21   2     2437.15     2534.58    117.47 o
   8  21   2     1668.91     1692.19    109.97 o
   9  21   2     6978.89     7429.54    219.18 o
  10  21   2     1997.23     2119.93    135.24 o
  11  21   2      151.26      250.03     85.63 o
  12  21   2       44.60       50.51     90.80 o
  13  21   2     7331.33     8280.61    361.97 o
   0  22   2     1288.48     1278.85    121.78 o
   1  22   2     4652.16     4668.62    160.39 o
   2  22   2       21.46       22.72     42.34 o
   3  22   2    10206.74    10267.54    297.45 o
   4  22   2     1441.11     1508.49     95.37 o
   5  22   2     2516.37     2602.21    119.98 o
   6  22   2       75.77       37.64     44.34 o
   7  22   2     8207.66     8524.64    204.68 o
   8  22   2      170.75      156.52     57.61 o
   9  22   2      236.25      168.36     66.64 o
  10  22   2      204.39      258.06     72.86 o
  11  22   2     7750.55     8372.39    301.74 o
  12  22   2      708.52      626.48    134.27 o
   1  23   2     3884.23     3836.25    141.11 o
   2  23   2      344.19      233.31     52.14 o
   3  23   2     3164.27     3073.56    128.70 o
   4  23   2      304.64      203.49     53.79 o
   5  23   2     5722.66     6032.55    171.33 o
   6  23   2      315.04      296.34     59.23 o
   7  23   2     1234.52     1202.66     97.86 o
   8  23   2      175.17      209.86     65.56 o
   9  23   2     4917.85     4750.23    195.87 o
  10  23   2      402.59      269.42     85.72 o
  11  23   2       10.84      -14.13     80.63 o
  12  23   2      145.76      102.32     91.65 o
   0  24   2      197.10      137.74     68.79 o
   1  24   2     1518.33     1407.22     95.01 o
   2  24   2      445.20      383.41     67.84 o
   3  24   2     1180.10     1204.97    103.11 o
   4  24   2      698.91      399.31     60.53 o
   5  24   2      455.97      506.92     81.29 o
   6  24   2        6.91       66.13     50.19 o
   7  24   2     3077.72     3512.38    156.51 o
   8  24   2      161.40       79.59     65.82 o
   9  24   2      732.61      564.81     90.49 o
  10  24   2        8.71       20.43     76.13 o
  11  24   2     2542.69     2414.78    200.88 o
   1  25   2     1913.67     2007.45    135.10 o
   2  25   2      625.53      477.86     67.04 o
   3  25   2     1460.87     1568.14    102.69 o
   4  25   2       29.45       45.55     48.49 o
   5  25   2     2362.10     2506.76    127.61 o
   6  25   2      489.05      316.87     66.15 o
   7  25   2      291.39      205.32     66.10 o
   8  25   2      597.06      430.07     88.60 o
   9  25   2     2160.92     2312.01    156.30 o
  10  25   2      338.03      212.20     95.37 o
   0  26   2      935.07      856.14    125.77 o
   1  26   2     1806.19     1728.87    108.94 o
   2  26   2      153.85      208.04     56.99 o
   3  26   2     2095.97     2036.49    117.25 o
   4  26   2      272.83      310.48     63.79 o
   5  26   2      204.49      170.48     59.53 o
   6  26   2        2.32       38.46     54.68 o
   7  26   2     1842.71     2055.30    215.46 o
   8  26   2       31.38       36.45     67.41 o
   9  26   2      130.60       94.21     95.87 o
   1  27   2     1457.06     1351.09    100.96 o
   2  27   2      248.46      139.72     67.61 o
   3  27   2      496.01      487.42     72.24 o
   4  27   2        1.18      -35.11     50.18 o
   5  27   2     2921.37     3221.27    148.52 o
   6  27   2       66.04       69.05     57.03 o
   7  27   2      270.72      182.19     79.47 o
   8  27   2      209.41      198.27     82.86 o
   0  28   2      299.04      193.46     87.57 o
   1  28   2     2414.59     2294.48    144.33 o
   2  28   2      590.33      359.97     74.80 o
   3  28   2     3749.86     3923.17    160.65 o
   4  28   2     1385.33     1382.31    150.41 o
   5  28   2      750.17      673.17     94.74 o
   6  28   2       50.19       60.66     65.65 o
   7  28   2     2364.46     2390.15    162.03 o
   1  29   2     2446.52     2572.91    139.07 o
   2  29   2      446.43      385.14     73.51 o
   3  29   2     1397.55     1330.81    105.69 o
   4  29   2       51.61      100.10     59.59 o
   5  29   2     3117.52     3273.21    157.26 o
   6  29   2      463.74      265.42     78.18 o
   0  30   2      109.08      109.27     89.97 o
   1  30   2     2625.53     2729.83    153.50 o
   2  30   2        6.18       -3.11     57.43 o
   3  30   2     2452.89     2337.40    137.16 o
   4  30   2      572.52      520.71     83.13 o
   1   0   3    16883.08    17270.97    233.50 o
   2   0   3    66559.43    64318.23    742.82 o
   3   0   3      124.31      261.63     31.40 o
   4   0   3      400.14      379.14     27.48 o
   5   0   3    14836.27    15435.75    219.48 o
   6   0   3    37432.61    37723.75    469.61 o
   7   0   3     4357.64     4510.82    117.71 o
   8   0   3    13263.58    12663.26    237.40 o
   9   0   3     5592.28     5625.19    147.63 o
  10   0   3    36265.17    36448.96    648.62 o
  11   0   3     2254.66     2568.39    117.01 o
  12   0   3     8413.87     8701.98    214.01 o
  13   0   3     4844.58     4245.73    234.81 o
  14   0   3     2822.04     2717.26    219.25 o
  15   0   3     1164.60      984.30    156.78 o
  16   0   3    11276.38    10901.73    515.81 o
  17   0   3     1566.45     1416.08    176.05 o
   0   1   3    33076.58    31629.73    512.08 o
   1   1   3     1920.54     1786.51     36.10 o
   2   1   3      516.34      533.36     25.42 o
   3   1   3    11584.62    11624.78    155.45 o
   4   1   3    71056.91    69043.46    563.59 o
   5   1   3      325.85      369.48     20.91 o
   6   1   3     4547.27     4756.85     70.37 o
   7   1   3     3424.82     3474.68     65.69 o
   8   1   3    42267.57    41867.57    420.41 o
   9   1   3       86.88       64.09     29.78 o
  10   1   3    15160.42    15250.88    203.36 o
  11   1   3     3168.31     3192.71    107.22 o
  12   1   3    17307.29    16875.38    246.11 o
  13   1   3      739.66      747.36     79.12 o
  14   1   3     8745.83     8598.83    231.32 o
  15   1   3     4770.83     4583.04    193.75 o
  16   1   3     5357.99     5674.37    216.50 o
  17   1   3      241.34      190.58     70.79 o
   1   2   3      507.37      458.74     20.47 o
   2   2   3    57543.45    56570.89    491.24 o
   3   2   3      740.71      698.61     28.90 o
   4   2   3      446.48      418.01     28.88 o
   5   2   3     2712.14     2531.52     46.59 o
   6   2   3    25049.36    24388.14    237.22 o
   7   2   3     2361.99     2315.02     60.51 o
   8   2   3     8590.74     8574.27    129.48 o
   9   2   3     4164.60     4018.91     88.13 o
  10   2   3    31822.63    31655.74    347.15 o
  11   2   3      198.28      169.94     32.84 o
  12   2   3     5686.57     5664.36    128.75 o
  13   2   3     1031.14      981.75     91.15 o
  14   2   3     6079.64     5487.74    194.43 o
  15   2   3      835.43      897.63     94.23 o
  16   2   3     7506.29     7681.74    261.42 o
  17   2   3     1286.45     1075.51    111.08 o
   0   3   3    39690.11    39985.12    506.66 o
   1   3   3     9067.60     9540.39    105.75 o
   2   3   3      639.42      605.91     29.00 o
   3   3   3     3059.45     2868.04     54.19 o
   4   3   3    46546.88    45720.63    409.77 o
   5   3   3       28.97       15.31     12.64 o
   6   3   3      988.04      907.40     42.37 o
   7   3   3     2601.72     2609.57     59.25 o
   8   3   3    13800.68    13667.74    177.48 o
   9   3   3     2129.68     2046.06     66.97 o
  10   3   3     4786.05     4698.73    123.02 o
  11   3   3     3430.24     3436.98    101.05 o
  12   3   3     4998.19     4930.29    123.20 o
  13   3   3        8.31      -18.86     41.81 o
  14   3   3     4479.94     4289.02    176.60 o
  15   3   3     1146.02     1122.63    104.59 o
  16   3   3     3195.99     2733.24    159.59 o
  17   3   3      168.78      101.96     76.31 o
   1   4   3      151.30      137.90     15.85 o
   2   4   3    34563.00    35026.30    324.44 o
   3   4   3     8829.94     9210.29    137.93 o
   4   4   3     1413.60     1424.80     36.76 o
   5   4   3     9364.54     9907.77    117.87 o
   6   4   3    15446.15    15641.91    163.30 o
   7   4   3     1850.80     1962.51     75.61 o
   8   4   3     4927.74     4861.13     84.96 o
   9   4   3     2070.55     2098.05     67.86 o
  10   4   3    23674.75    23001.33    291.79 o
  11   4   3      308.93      303.60     40.85 o
  12   4   3      688.24      720.13     57.43 o
  13   4   3      711.42      633.81     68.63 o
  14   4   3     1481.14     1564.78    116.73 o
  15   4   3      415.52      313.63     68.69 o
  16   4   3     5350.22     5070.13    225.95 o
  17   4   3      836.27      701.23    105.54 o
   0   5   3    10105.13    10934.47    170.80 o
   1   5   3     1631.51     1772.32     41.65 o
   2   5   3       85.98      115.05     25.27 o
   3   5   3     6140.26     6323.09     82.85 o
   4   5   3    24912.21    25112.59    275.18 o
   5   5   3       27.78       22.21     14.11 o
   6   5   3       67.72       47.16     16.11 o
   7   5   3      253.63      387.01     24.90 o
   8   5   3    12218.34    12467.92    194.86 o
   9   5   3     3103.89     2964.38     78.72 o
  10   5   3     2507.32     2601.98     79.68 o
  11   5   3     2189.53     2096.80    105.70 o
  12   5   3     5565.42     5266.74    127.53 o
  13   5   3       17.07        0.80     40.60 o
  14   5   3     1683.06     1640.07    117.60 o
  15   5   3      438.34      367.21     77.36 o
  16   5   3     2067.87     1934.08    140.25 o
  17   5   3        0.18       31.82     70.62 o
   1   6   3      261.99      313.09     21.84 o
   2   6   3    36953.64    37074.25    339.27 o
   3   6   3     4566.64     4738.69     71.24 o
   4   6   3      306.01      553.06     28.48 o
   5   6   3     6760.71     6942.32     93.30 o
   6   6   3    10485.91    10389.62    124.86 o
   7   6   3     1170.40     1210.40     40.83 o
   8   6   3     3565.37     3462.04     75.65 o
   9   6   3      103.42       81.59     26.66 o
  10   6   3    12865.33    12960.94    184.72 o
  11   6   3      152.56      195.34     38.23 o
  12   6   3     3136.90     3073.95    102.69 o
  13   6   3      422.81      341.33     58.21 o
  14   6   3     1590.44     1427.06    110.87 o
  15   6   3     1204.47     1139.77    103.18 o
  16   6   3     3638.43     3482.43    177.04 o
  17   6   3      358.09      324.66     86.53 o
   0   7   3    11805.98    11650.03    186.06 o
   1   7   3     5725.86     5420.14     82.33 o
   2   7   3     3654.42     3822.03     64.89 o
   3   7   3     8260.78     8465.14    106.47 o
   4   7   3    48874.23    49263.61    446.40 o
   5   7   3       32.16       31.64     16.47 o
   6   7   3     1276.24     1299.27     43.04 o
   7   7   3      405.66      388.30     27.65 o
   8   7   3    20662.19    20496.15    243.83 o
   9   7   3     1340.88     1383.09     60.36 o
  10   7   3     7959.63     7802.49    146.77 o
  11   7   3     2869.60     2835.42    124.47 o
  12   7   3     7557.01     7590.80    153.49 o
  13   7   3       76.25       91.81     42.55 o
  14   7   3     4503.65     4358.94    178.65 o
  15   7   3      667.50      528.95     81.43 o
  16   7   3     3330.42     3163.60    169.53 o
  17   7   3      101.53       70.42     78.44 o
   1   8   3     1101.37     1387.91     44.16 o
   2   8   3    33942.94    33205.41    303.57 o
   3   8   3     6224.10     6387.43     91.00 o
   4   8   3      477.87      494.13     30.88 o
   5   8   3     7101.58     6927.33     98.28 o
   6   8   3    21435.80    21550.08    219.92 o
   7   8   3     1141.05     1184.34     48.84 o
   8   8   3     2929.66     2768.59     73.44 o
   9   8   3     2857.09     2916.26     82.11 o
  10   8   3    19024.82    18820.18    259.09 o
  11   8   3        5.98      -25.61     30.22 o
  12   8   3     1993.25     2082.02     90.10 o
  13   8   3     1267.73     1151.30     92.22 o
  14   8   3     3518.04     3570.20    157.60 o
  15   8   3      242.26      199.55     65.83 o
  16   8   3     6181.67     6260.31    319.61 o
  17   8   3     1099.50     1044.71    122.53 o
   0   9   3    62265.63    62562.61    746.32 o
   1   9   3     8491.29     8649.82    110.96 o
   2   9   3     1680.25     1767.36     51.13 o
   3   9   3     2949.32     3039.87     67.54 o
   4   9   3    57726.43    56990.74    512.30 o
   5   9   3      152.04      221.19     25.08 o
   6   9   3     3046.61     3021.74     66.06 o
   7   9   3     2116.70     2164.51     66.65 o
   8   9   3    22479.49    21653.96    276.34 o
   9   9   3     2891.25     2927.07     91.47 o
  10   9   3     6789.97     6813.77    138.48 o
  11   9   3     2509.03     2665.90     97.06 o
  12   9   3     9193.38     9172.23    188.04 o
  13   9   3       19.36       20.31     41.17 o
  14   9   3     4454.46     4234.48    157.82 o
  15   9   3     1113.79     1075.67    117.17 o
  16   9   3     4111.00     4444.66    196.73 o
   1  10   3      276.82      223.34     23.63 o
   2  10   3    84385.75    85827.58    708.47 o
   3  10   3     6974.37     6809.17     99.72 o
   4  10   3     3491.06     3529.98     80.98 o
   5  10   3     6245.81     6335.11    102.09 o
   6  10   3    26435.29    25906.36    260.51 o
   7  10   3     1694.06     1653.30     60.30 o
   8  10   3    12583.49    12142.25    175.99 o
   9  10   3     3566.01     3462.00     92.49 o
  10  10   3    27427.48    26548.44    334.74 o
  11  10   3       21.38      -47.00     29.84 o
  12  10   3     3256.38     3460.63    122.85 o
  13  10   3      692.27      745.33     80.83 o
  14  10   3     6392.22     6292.33    199.78 o
  15  10   3       70.44      139.21     66.18 o
  16  10   3     5458.32     5455.65    293.21 o
   0  11   3    33002.82    33877.26    444.93 o
   1  11   3     8012.32     8554.59    135.70 o
   2  11   3     2158.35     2241.88     57.73 o
   3  11   3     4811.86     4953.93     87.48 o
   4  11   3    52413.68    52829.67    466.07 o
   5  11   3      324.66      398.93     32.39 o
   6  11   3      185.02      169.68     30.76 o
   7  11   3     2042.02     2067.13     70.57 o
   8  11   3    13805.64    13671.90    192.53 o
   9  11   3     3023.75     2927.33     92.62 o
  10  11   3     3160.46     3482.79    106.47 o
  11  11   3     4663.85     4683.85    123.19 o
  12  11   3     7637.35     7736.13    186.08 o
  13  11   3        5.12       27.99     42.62 o
  14  11   3     3191.13     3396.58    158.21 o
  15  11   3      734.86      713.34     93.79 o
  16  11   3     5706.29     6185.94    227.73 o
   1  12   3      583.24      566.01     33.38 o
   2  12   3    40374.70    41259.71    376.27 o
   3  12   3     7739.28     7945.88    123.74 o
   4  12   3     3344.45     3377.28     82.38 o
   5  12   3     7647.69     7559.10    113.65 o
   6  12   3    24382.42    24015.74    251.90 o
   7  12   3      991.07      947.24     50.98 o
   8  12   3     1987.05     2107.18     77.57 o
   9  12   3     2362.06     2275.82    100.99 o
  10  12   3    12415.77    12412.21    254.54 o
  11  12   3       15.92       55.26     36.94 o
  12  12   3     2567.95     2570.07    114.23 o
  13  12   3     1138.25     1150.21     82.54 o
  14  12   3     3185.00     3559.68    160.44 o
  15  12   3      326.89      318.97     76.87 o
  16  12   3     3797.81     3776.09    186.77 o
   0  13   3    13644.63    13842.27    226.53 o
   1  13   3     2585.39     2611.15     62.06 o
   2  13   3     2674.02     2739.17     64.66 o
   3  13   3     3574.82     3662.85     74.61 o
   4  13   3    33452.77    33941.04    327.20 o
   5  13   3       84.97      149.89     26.74 o
   6  13   3     1977.07     1932.03     65.14 o
   7  13   3      160.17      189.31     32.08 o
   8  13   3    11371.01    11416.75    176.28 o
   9  13   3     1301.67     1356.13     68.44 o
  10  13   3     5096.28     5034.38    149.65 o
  11  13   3     2142.53     2232.04     95.43 o
  12  13   3     4533.17     4590.15    141.74 o
  13  13   3       26.86        6.46     41.57 o
  14  13   3     2258.20     2584.03    134.90 o
  15  13   3      414.83      388.61     81.05 o
  16  13   3     1960.39     1949.13    251.08 o
   1  14   3       44.72       38.16     25.03 o
   2  14   3    14913.60    14798.78    203.63 o
   3  14   3      938.82     1130.11     57.39 o
   4  14   3       94.01       85.35     28.60 o
   5  14   3     1650.36     1715.15     72.81 o
   6  14   3     2552.38     2641.25     87.05 o
   7  14   3      270.71      203.34     38.08 o
   8  14   3     1970.62     2208.35     92.68 o
   9  14   3      959.47      904.11     81.80 o
  10  14   3     6305.53     6676.16    154.53 o
  11  14   3       19.10       47.89     41.16 o
  12  14   3     1116.47     1009.30    106.68 o
  13  14   3      233.87      146.20     53.97 o
  14  14   3     1687.90     1608.85    123.63 o
  15  14   3      255.03      264.45     86.57 o
   0  15   3     4928.94     4836.51    168.21 o
   1  15   3     2379.59     2331.40     78.15 o
   2  15   3     1389.57     1483.91     65.73 o
   3  15   3      256.73      240.28     36.09 o
   4  15   3    12183.50    11937.89    193.26 o
   5  15   3      582.67      570.60     46.69 o
   6  15   3     1269.87     1347.68     66.73 o
   7  15   3     1774.69     1861.22     89.83 o
   8  15   3     3354.07     3426.44    117.58 o
   9  15   3      450.91      525.23     52.67 o
  10  15   3     3264.11     3111.99    115.33 o
  11  15   3     1254.46     1297.22     85.16 o
  12  15   3     2972.46     3275.67    150.62 o
  13  15   3        8.37      -15.80     49.92 o
  14  15   3     1606.62     1746.02    141.84 o
  15  15   3     1052.54     1206.24    129.38 o
   1  16   3      448.74      371.13     39.59 o
   2  16   3     9471.82     9198.28    152.99 o
   3  16   3      200.47      152.33     33.62 o
   4  16   3     5326.07     5279.59    114.06 o
   5  16   3      266.30      243.78     42.33 o
   6  16   3     5358.80     5665.93    121.12 o
   7  16   3      133.15      101.20     39.38 o
   8  16   3     2623.34     2607.08    108.40 o
   9  16   3     4230.38     4497.39    146.26 o
  10  16   3     3815.21     3849.41    141.50 o
  11  16   3      107.62       50.71     47.41 o
  12  16   3     1478.18     1446.13    111.02 o
  13  16   3      233.58      214.71     64.62 o
  14  16   3     1666.26     1860.40    147.64 o
  15  16   3        1.69       14.77     74.46 o
   0  17   3     6525.60     6622.42    237.85 o
   1  17   3      737.10      822.75     54.35 o
   2  17   3     1882.76     1936.26     77.92 o
   3  17   3       67.63       79.66     31.80 o
   4  17   3    14848.22    14798.94    271.64 o
   5  17   3       15.35        6.69     31.42 o
   6  17   3      427.69      451.47     47.25 o
   7  17   3     1139.53     1157.76     78.10 o
   8  17   3     2674.78     2790.95    114.07 o
   9  17   3       83.96       84.30     48.20 o
  10  17   3     1402.98     1420.10     97.30 o
  11  17   3      587.79      436.15     66.44 o
  12  17   3     2383.93     2312.56    137.59 o
  13  17   3      268.13      270.99     71.02 o
  14  17   3     1794.30     1936.56    285.21 o
   1  18   3      625.41      597.79     49.77 o
   2  18   3    21534.71    21671.09    275.81 o
   3  18   3       72.47       93.13     34.74 o
   4  18   3     1250.96     1122.81     66.82 o
   5  18   3      625.93      747.89     57.34 o
   6  18   3     7585.46     7761.76    159.16 o
   7  18   3     1401.94     1436.55     89.53 o
   8  18   3     3540.23     3617.98    135.91 o
   9  18   3     1832.98     1854.05    108.01 o
  10  18   3     9362.48     9666.87    245.46 o
  11  18   3      167.30      147.15     57.61 o
  12  18   3     1560.58     1664.95    122.93 o
  13  18   3      576.25      611.00     91.72 o
  14  18   3     3788.26     4331.77    280.01 o
   0  19   3    17382.71    16710.02    329.01 o
   1  19   3     1930.93     1888.68     95.15 o
   2  19   3      815.45      834.19     67.93 o
   3  19   3     2717.08     2835.76     96.48 o
   4  19   3    22841.33    22718.72    292.38 o
   5  19   3      366.98      392.75     48.35 o
   6  19   3     1018.78      959.58     94.59 o
   7  19   3     1934.42     1885.96     98.68 o
   8  19   3     7327.68     7508.74    175.68 o
   9  19   3      176.00      120.83     52.86 o
  10  19   3     3672.55     3646.42    196.78 o
  11  19   3     1111.64     1225.15    115.66 o
  12  19   3     4655.08     4408.79    260.67 o
  13  19   3      106.43      115.69     82.79 o
   1  20   3     1343.71     1330.09     83.86 o
   2  20   3    19974.12    19574.00    304.57 o
   3  20   3     1650.39     1673.46    142.87 o
   4  20   3      425.84      331.95     55.33 o
   5  20   3     1931.69     2103.83    104.64 o
   6  20   3    13473.29    13718.35    268.50 o
   7  20   3      569.59      443.02     71.19 o
   8  20   3      682.85      646.46     83.49 o
   9  20   3     1556.81     1394.68    112.29 o
  10  20   3     6886.02     7252.42    266.33 o
  11  20   3       39.75      -15.96     66.93 o
  12  20   3     1519.74     1584.43    172.57 o
  13  20   3      372.59      340.32     98.81 o
   0  21   3     9460.23     9074.13    282.72 o
   1  21   3     3306.76     3160.96    148.16 o
   2  21   3     1187.44     1041.84     79.47 o
   3  21   3      592.29      578.23     63.29 o
   4  21   3    21593.88    22261.85    340.91 o
   5  21   3       21.75      -10.37     43.17 o
   6  21   3      689.17      551.40     70.91 o
   7  21   3      518.31      517.46    104.47 o
   8  21   3    10080.25    10547.00    261.52 o
   9  21   3     1295.21     1130.32    107.39 o
  10  21   3     1896.52     1984.24    147.44 o
  11  21   3      762.53      719.93    113.75 o
  12  21   3     3814.15     4085.71    228.40 o
   1  22   3      256.44      227.99     50.55 o
   2  22   3    14032.47    13850.81    254.10 o
   3  22   3     2176.35     2128.04    109.71 o
   4  22   3      268.15      213.82     52.91 o
   5  22   3     1781.60     1695.86    122.95 o
   6  22   3     4662.41     4655.30    167.17 o
   7  22   3      153.51       78.93     59.59 o
   8  22   3     1726.73     1698.82    159.21 o
   9  22   3     1034.10      811.51     96.00 o
  10  22   3     4346.69     4549.05    212.97 o
  11  22   3       40.21       31.40     75.96 o
  12  22   3      984.17      888.64    127.90 o
   0  23   3     7338.27     7510.32    258.30 o
   1  23   3     1233.59     1282.59     90.63 o
   2  23   3       82.74      135.55     49.65 o
   3  23   3     1027.08     1066.01     85.42 o
   4  23   3     6524.11     6824.80    346.73 o
   5  23   3       49.80       50.85     51.41 o
   6  23   3      264.02      209.21     66.74 o
   7  23   3      531.34      534.99     83.30 o
   8  23   3     1754.51     1746.52    132.52 o
   9  23   3      698.19      629.44    124.22 o
  10  23   3     1128.27     1116.91    124.54 o
  11  23   3     1078.67     1042.15    140.31 o
   1  24   3       21.78      -24.24     44.30 o
   2  24   3     3348.29     3383.84    139.53 o
   3  24   3      643.13      653.18     75.96 o
   4  24   3      700.66      575.40     77.60 o
   5  24   3      772.72      820.18    114.50 o
   6  24   3     2175.97     2338.98    147.21 o
   7  24   3      379.33      531.54     87.68 o
   8  24   3      796.64      852.30    104.25 o
   9  24   3      193.59      140.00     71.82 o
  10  24   3     2847.57     2761.88    182.74 o
   0  25   3     1079.18     1003.21    121.34 o
   1  25   3      201.20      188.40     57.57 o
   2  25   3      509.54      525.38     81.06 o
   3  25   3      273.48      203.09     58.19 o
   4  25   3     4000.60     3885.12    166.28 o
   5  25   3       29.10      -27.58     53.16 o
   6  25   3       28.17       55.14     65.76 o
   7  25   3       22.30      116.34     67.78 o
   8  25   3     1093.44     1072.20    140.81 o
   9  25   3      104.49       80.80     71.66 o
   1  26   3      163.75      108.04     54.58 o
   2  26   3     3481.80     3277.55    144.67 o
   3  26   3      257.44      334.14     73.37 o
   4  26   3       17.71      -71.40     51.89 o
   5  26   3      506.82      439.64     79.08 o
   6  26   3     2070.66     2301.08    152.68 o
   7  26   3       62.23       -3.57     65.26 o
   8  26   3      384.62      281.24     94.77 o
   9  26   3       80.20       50.29     76.25 o
   0  27   3     2105.78     2348.32    180.69 o
   1  27   3      640.08      449.56     73.30 o
   2  27   3        5.36       -5.73     52.46 o
   3  27   3      474.67      469.80     79.40 o
   4  27   3     3026.76     3193.34    159.74 o
   5  27   3        7.44       18.20     63.45 o
   6  27   3       32.77       40.22     68.44 o
   7  27   3      177.29      156.77     77.56 o
   1  28   3      101.39       86.53     60.83 o
   2  28   3     4443.11     4602.21    318.80 o
   3  28   3      437.55      438.05     82.72 o
   4  28   3       36.39      -78.28     62.11 o
   5  28   3      583.29      623.17     93.24 o
   6  28   3     2442.23     2689.03    171.67 o
   0  29   3     4346.19     4365.82    326.30 o
   1  29   3      361.39      446.47     76.57 o
   2  29   3      120.80       63.64     65.38 o
   3  29   3      331.57      287.28     74.59 o
   4  29   3     5676.71     5338.13    207.70 o
   1  30   3       24.48      -34.22     66.31 o
   2  30   3     3399.08     3278.18    171.69 o
   0   0   4    28556.82    28694.50    577.78 o
   1   0   4     8432.69     7974.88    178.38 o
   2   0   4       10.44       37.73     25.93 o
   3   0   4    46414.03    46478.57    636.30 o
   4   0   4   121904.63   121682.76   1521.43 o
   5   0   4     5470.89     4955.84    126.29 o
   6   0   4     3472.76     3586.66     86.55 o
   7   0   4     3623.37     3732.52     92.68 o
   8   0   4    26488.63    26390.18    491.57 o
   9   0   4      271.81      321.51     91.77 o
  10   0   4     3703.02     3816.55    223.55 o
  11   0   4     5347.71     5499.35    278.45 o
  12   0   4     5167.50     5308.76    209.94 o
  13   0   4       33.30       48.76     59.69 o
  14   0   4     3812.03     4227.53    258.91 o
  15   0   4     5636.14     5476.27    301.98 o
  16   0   4     4495.11     4438.40    316.60 o
  17   0   4        4.57      -51.06     87.98 o
   1   1   4    11322.91    11477.44    128.59 o
   2   1   4    70773.10    69756.34    608.66 o
   3   1   4     4339.76     4131.19     69.44 o
   4   1   4     2531.42     2522.77     54.61 o
   5   1   4    16089.64    16147.84    180.11 o
   6   1   4    19446.01    19176.67    194.20 o
   7   1   4      753.85      784.20     40.48 o
   8   1   4      502.44      420.17     46.85 o
   9   1   4     7383.47     7196.71    206.65 o
  10   1   4    30638.69    29803.27    394.06 o
  11   1   4      231.42      299.86     47.90 o
  12   1   4     3113.56     3244.72    121.33 o
  13   1   4     3159.48     3024.37    124.66 o
  14   1   4     2835.07     2708.32    151.61 o
  15   1   4      454.24      346.44     76.75 o
  16   1   4     2937.05     2914.57    187.16 o
  17   1   4     2761.93     2878.59    217.62 o
   0   2   4    20162.02    20068.25    280.37 o
   1   2   4     5311.68     5272.38     75.27 o
   2   2   4      238.28      328.55     30.52 o
   3   2   4    20900.31    20604.39    215.76 o
   4   2   4    55754.19    54086.47    505.81 o
   5   2   4     2405.11     2244.66     72.29 o
   6   2   4      668.08      715.86     34.37 o
   7   2   4     6403.34     6147.91    105.34 o
   8   2   4    12341.10    11930.52    181.44 o
   9   2   4      441.67      352.50     45.30 o
  10   2   4     5192.11     5036.00    132.57 o
  11   2   4     6894.19     6826.88    157.10 o
  12   2   4     8538.95     8614.55    202.83 o
  13   2   4       53.97       48.61     41.36 o
  14   2   4     1182.43     1117.42    103.99 o
  15   2   4     4057.93     3781.48    181.54 o
  16   2   4     4468.63     4621.90    207.75 o
  17   2   4       17.15        4.14     69.49 o
   1   3   4     7514.53     7782.69    111.59 o
   2   3   4    43315.83    42883.12    397.68 o
   3   3   4     8163.90     7925.63    109.37 o
   4   3   4     2950.83     3095.80     63.96 o
   5   3   4     6895.77     6984.14    102.21 o
   6   3   4     9341.20     9473.66    130.16 o
   7   3   4      468.68      424.06     35.96 o
   8   3   4     2962.73     3080.94     88.70 o
   9   3   4     8621.08     8316.49    165.54 o
  10   3   4    11830.10    12093.15    213.98 o
  11   3   4       16.87       14.35     34.02 o
  12   3   4     3222.69     3309.48    122.16 o
  13   3   4     1980.94     1874.20    100.84 o
  14   3   4     3062.77     3050.89    161.89 o
  15   3   4      121.30      107.81     63.98 o
  16   3   4     3986.39     3884.93    218.44 o
  17   3   4     2449.78     2461.92    168.68 o
   0   4   4     1026.82      958.81     52.89 o
   1   4   4      195.75      219.04     19.71 o
   2   4   4     6892.64     7222.56    112.79 o
   3   4   4     5530.37     5405.52     87.70 o
   4   4   4    24096.72    23499.30    243.94 o
   5   4   4      640.83      696.06     36.86 o
   6   4   4      525.80      494.35     32.48 o
   7   4   4     1770.43     1754.92     61.62 o
   8   4   4     8339.51     8185.54    144.53 o
   9   4   4      318.54      307.34     49.83 o
  10   4   4     4352.42     4257.84    143.37 o
  11   4   4     2552.91     2691.60    109.03 o
  12   4   4     2545.44     2441.09    107.65 o
  13   4   4       12.99       -2.05     39.46 o
  14   4   4     1786.03     1569.35    119.87 o
  15   4   4     1640.11     1651.97    127.74 o
  16   4   4     3607.62     3723.01    190.08 o
   1   5   4     3000.04     2964.72     61.82 o
   2   5   4    10123.35     9330.88    125.37 o
   3   5   4     3037.99     2760.76     63.57 o
   4   5   4     1272.95     1365.89     48.39 o
   5   5   4     5204.88     5282.82     89.10 o
   6   5   4     5666.82     5699.84     99.70 o
   7   5   4      442.17      382.97     34.84 o
   8   5   4     1685.61     1606.18     69.51 o
   9   5   4     3488.74     3363.18     98.47 o
  10   5   4     7789.63     7845.01    182.18 o
  11   5   4        4.33       40.82     36.53 o
  12   5   4     1084.20     1000.31     75.50 o
  13   5   4     1661.81     1486.54     99.57 o
  14   5   4     3550.58     3239.68    199.65 o
  15   5   4       18.95       37.78     58.93 o
  16   5   4     4452.92     4697.60    209.04 o
   0   6   4    15723.75    16479.47    280.69 o
   1   6   4     4471.00     4740.40     83.02 o
   2   6   4       36.87       67.51     16.88 o
   3   6   4    20924.36    21760.67    232.67 o
   4   6   4    15082.14    14770.98    175.43 o
   5   6   4     1632.04     1674.16     54.54 o
   6   6   4      501.65      541.64     36.46 o
   7   6   4     2050.75     1841.40     66.04 o
   8   6   4     8474.54     8286.95    154.71 o
   9   6   4       30.85       25.50     27.81 o
  10   6   4     6936.59     6956.49    156.84 o
  11   6   4     4005.20     3969.07    136.26 o
  12   6   4     2620.57     2598.98    125.82 o
  13   6   4       20.45       84.59     46.49 o
  14   6   4     1604.69     1716.95    131.72 o
  15   6   4     2941.18     3178.75    170.81 o
  16   6   4     2662.93     2818.08    170.49 o
   1   7   4     3620.71     3570.66     69.19 o
   2   7   4    23888.83    23974.41    257.01 o
   3   7   4     2411.91     2508.81     65.00 o
   4   7   4      589.37      620.30     38.05 o
   5   7   4     5781.79     5667.82     96.51 o
   6   7   4     6027.94     5975.47    109.60 o
   7   7   4       51.83       79.29     26.94 o
   8   7   4     4492.21     4378.70    106.58 o
   9   7   4     4475.46     4487.30    151.11 o
  10   7   4    15891.47    15464.83    233.08 o
  11   7   4      567.19      466.66     56.14 o
  12   7   4      836.20      756.96     68.12 o
  13   7   4      929.54      770.67     79.89 o
  14   7   4     2335.10     2579.41    150.30 o
  15   7   4      176.55      104.45     63.44 o
  16   7   4     3700.31     4051.59    280.22 o
   0   8   4    12503.31    11886.81    199.66 o
   1   8   4     4991.33     4792.95     88.52 o
   2   8   4      991.28      968.88     39.66 o
   3   8   4    10487.85    10655.28    132.07 o
   4   8   4    36306.39    35521.42    350.71 o
   5   8   4     3237.62     3123.50     73.84 o
   6   8   4      395.99      359.51     31.79 o
   7   8   4     2886.86     3000.31     83.84 o
   8   8   4    17052.53    16744.71    236.79 o
   9   8   4     1478.53     1515.13     74.59 o
  10   8   4     4365.47     4384.76    117.78 o
  11   8   4     4379.72     4277.59    132.64 o
  12   8   4     4936.06     4772.81    143.82 o
  13   8   4       27.34      -54.25     42.43 o
  14   8   4     1880.86     2009.95    137.44 o
  15   8   4     2860.43     3340.57    175.74 o
  16   8   4     4447.76     4477.18    222.65 o
   1   9   4     7095.15     7226.87    108.82 o
   2   9   4    38434.21    38684.73    371.11 o
   3   9   4    10882.36    11352.83    140.53 o
   4   9   4     3785.72     4095.02     84.09 o
   5   9   4    10049.61     9861.56    139.80 o
   6   9   4    18839.71    18706.58    218.80 o
   7   9   4     1467.40     1523.15     65.88 o
   8   9   4     1774.73     1739.35     71.64 o
   9   9   4    11475.10    11468.69    191.01 o
  10   9   4    14412.79    14161.50    223.66 o
  11   9   4      158.43      114.76     42.84 o
  12   9   4     3815.34     3779.49    132.86 o
  13   9   4     2602.81     2726.83    157.03 o
  14   9   4     4795.86     4766.97    194.63 o
  15   9   4      206.65      260.69     77.33 o
  16   9   4     4248.90     4057.22    263.79 o
   0  10   4    21027.97    20667.71    310.29 o
   1  10   4     4741.50     4712.64     84.36 o
   2  10   4     1658.00     1769.88     54.29 o
   3  10   4    10206.94     9880.45    130.48 o
   4  10   4    37587.59    37612.86    372.81 o
   5  10   4     3015.31     3122.67     78.46 o
   6  10   4     1337.15     1415.12     67.57 o
   7  10   4     8624.70     8568.62    144.78 o
   8  10   4    14615.80    14385.72    210.85 o
   9  10   4     1462.14     1402.06     74.25 o
  10  10   4     8718.36     8230.95    186.84 o
  11  10   4     8395.47     8550.43    234.17 o
  12  10   4     6881.63     7054.45    182.76 o
  13  10   4       40.01       63.97     50.86 o
  14  10   4     2046.66     2215.78    144.46 o
  15  10   4     2536.79     2702.98    178.91 o
  16  10   4     4939.01     4779.94    212.11 o
   1  11   4     3497.47     3360.98     85.12 o
   2  11   4    33988.25    32754.56    314.81 o
   3  11   4     8581.44     8366.01    124.87 o
   4  11   4      570.58      630.12     45.48 o
   5  11   4     4240.70     4147.31     96.23 o
   6  11   4    11043.22    10955.35    156.07 o
   7  11   4     1116.03     1137.52     64.05 o
   8  11   4     4899.12     4845.02    111.74 o
   9  11   4     9599.41     8956.94    179.17 o
  10  11   4    16799.85    17005.60    281.96 o
  11  11   4      283.58      212.20     45.51 o
  12  11   4     2085.68     2053.57    153.31 o
  13  11   4     2560.55     2692.47    136.84 o
  14  11   4     4517.88     4929.13    198.80 o
  15  11   4      129.87      117.48     72.63 o
   0  12   4    16435.30    16655.78    267.61 o
   1  12   4     1801.17     1769.88     57.06 o
   2  12   4      455.65      437.29     34.49 o
   3  12   4     5269.06     5149.59    104.60 o
   4  12   4    16625.00    16264.87    202.60 o
   5  12   4     1335.28     1344.55     58.92 o
   6  12   4     1745.20     1757.50     72.32 o
   7  12   4     2881.35     3117.99     93.79 o
   8  12   4    14708.63    14534.28    220.99 o
   9  12   4      466.67      449.74     51.02 o
  10  12   4     4834.90     4649.82    127.74 o
  11  12   4     4247.77     4478.44    131.57 o
  12  12   4     3457.83     3759.02    168.27 o
  13  12   4        0.74       -2.00     48.20 o
  14  12   4     2189.82     1914.15    134.01 o
  15  12   4     1730.48     1942.28    142.05 o
   1  13   4     2620.80     2704.79     80.37 o
   2  13   4    14087.58    13822.01    178.59 o
   3  13   4     1879.86     1913.98     66.55 o
   4  13   4      844.28      925.16     53.16 o
   5  13   4     4402.72     4475.01     97.14 o
   6  13   4     6850.24     7109.05    148.16 o
   7  13   4      100.95      109.74     34.14 o
   8  13   4     3328.92     3520.60    108.65 o
   9  13   4     5852.84     5953.90    138.07 o
  10  13   4     9135.27     9212.76    178.09 o
  11  13   4      106.46       24.52     38.47 o
  12  13   4      781.94      756.43     78.40 o
  13  13   4     1221.20     1176.39    117.42 o
  14  13   4     1455.49     1478.74    136.06 o
  15  13   4       51.99      152.17     82.68 o
   0  14   4     6062.16     5972.83    165.36 o
   1  14   4     2480.94     2587.26     88.62 o
   2  14   4        8.87      -26.27     25.81 o
   3  14   4     3720.78     3576.49    102.30 o
   4  14   4    14012.76    13989.54    212.88 o
   5  14   4     1193.56     1264.57     73.30 o
   6  14   4       68.13       47.50     35.23 o
   7  14   4     1744.47     1807.34     90.88 o
   8  14   4     4985.90     5082.95    138.34 o
   9  14   4      317.74      289.94     55.22 o
  10  14   4     1992.44     2034.40    115.26 o
  11  14   4     2574.03     2632.85    123.92 o
  12  14   4     2102.30     2275.57    133.47 o
  13  14   4       45.13        7.83     61.84 o
  14  14   4     1145.03     1415.09    182.09 o
  15  14   4     2357.11     2665.63    206.25 o
   1  15   4      406.75      381.63     41.14 o
   2  15   4    11203.95    11385.98    178.36 o
   3  15   4     1444.90     1397.25     73.62 o
   4  15   4       81.75       46.40     34.82 o
   5  15   4      341.63      319.64     43.62 o
   6  15   4     2942.12     3031.88    103.04 o
   7  15   4       75.29      114.30     41.01 o
   8  15   4      113.63      134.98     44.54 o
   9  15   4     3510.44     3595.04    137.33 o
  10  15   4     6168.35     6143.55    173.84 o
  11  15   4      475.28      386.64     66.57 o
  12  15   4      445.71      358.80     72.73 o
  13  15   4      246.86      263.63     75.95 o
  14  15   4      690.17      506.66    110.93 o
   0  16   4     3689.57     3378.59    136.05 o
   1  16   4     1374.99     1390.79     67.73 o
   2  16   4       30.02       17.09     29.21 o
   3  16   4      813.94      754.38     59.15 o
   4  16   4    17808.85    17779.61    258.14 o
   5  16   4      481.62      586.15     55.25 o
   6  16   4      486.37      624.23     65.37 o
   7  16   4     2717.72     2677.24    116.83 o
   8  16   4     4089.41     4206.88    135.07 o
   9  16   4      677.84      632.35     71.81 o
  10  16   4      487.97      364.45     64.07 o
  11  16   4     2540.19     2585.92    129.58 o
  12  16   4     1599.91     1582.81    119.77 o
  13  16   4       16.35       18.08     64.63 o
  14  16   4      204.14      119.72     94.07 o
   1  17   4     1494.38     1422.33    109.47 o
   2  17   4    15784.22    15620.51    222.06 o
   3  17   4     4785.60     4892.30    171.78 o
   4  17   4      151.47      178.76     42.50 o
   5  17   4     1792.21     1682.37     85.71 o
   6  17   4     2832.99     2897.73    142.20 o
   7  17   4      860.65      910.23     73.44 o
   8  17   4       41.99       57.36     44.49 o
   9  17   4     6496.21     6482.52    178.69 o
  10  17   4     9361.82     9840.26    227.02 o
  11  17   4       81.24       52.48     55.10 o
  12  17   4      446.86      369.20     77.18 o
  13  17   4     1180.93     1287.07    128.16 o
   0  18   4     4947.72     5199.74    269.12 o
   1  18   4      885.14      872.61     68.32 o
   2  18   4      417.33      388.85     50.05 o
   3  18   4     2616.02     2725.81    103.29 o
   4  18   4    15233.80    15461.36    243.22 o
   5  18   4     1544.59     1584.56     84.86 o
   6  18   4      696.35      756.74     69.82 o
   7  18   4     2433.63     2459.60    137.31 o
   8  18   4     4765.77     5190.58    153.94 o
   9  18   4      669.54      693.90     84.96 o
  10  18   4      800.82      911.06     89.42 o
  11  18   4     3295.52     3662.43    155.76 o
  12  18   4     2881.47     2757.24    166.74 o
  13  18   4        0.16       -3.74     71.81 o
   1  19   4     2212.68     2382.39     91.73 o
   2  19   4    16877.58    17107.04    259.13 o
   3  19   4     2123.34     2196.67     97.04 o
   4  19   4      778.24      741.67     65.81 o
   5  19   4     2994.38     3250.41    155.12 o
   6  19   4     5204.09     5278.80    154.54 o
   7  19   4      350.32      292.58     56.92 o
   8  19   4     1479.64     1511.97     96.48 o
   9  19   4     4346.24     4149.78    174.55 o
  10  19   4     9459.28    10472.09    362.83 o
  11  19   4      110.45      148.06     63.58 o
  12  19   4     1888.41     1931.07    152.92 o
  13  19   4     1299.44     1570.91    289.64 o
   0  20   4     6607.37     6750.58    229.30 o
   1  20   4     2997.57     2938.17    120.61 o
   2  20   4       51.47        1.77     42.58 o
   3  20   4     3614.79     3885.81    146.76 o
   4  20   4    13355.33    13406.84    265.40 o
   5  20   4      754.12      768.47     76.96 o
   6  20   4      826.37      936.78     93.11 o
   7  20   4     2312.82     2148.42    132.51 o
   8  20   4     7411.65     7239.73    210.60 o
   9  20   4      289.09      529.33     87.29 o
  10  20   4     2146.10     2328.41    154.88 o
  11  20   4     2237.94     2322.34    156.02 o
  12  20   4     2440.81     2754.49    224.20 o
   1  21   4     1781.12     1939.01    101.15 o
   2  21   4     7198.68     7565.54    192.48 o
   3  21   4     1317.46     1408.89     97.81 o
   4  21   4      390.22      353.00     64.82 o
   5  21   4     1927.46     1837.24    111.86 o
   6  21   4     4548.56     4647.08    182.90 o
   7  21   4       50.53       79.91     59.08 o
   8  21   4     1751.44     1666.53    136.38 o
   9  21   4     4258.34     4267.93    243.93 o
  10  21   4     6370.49     6548.40    242.25 o
  11  21   4      469.09      493.46     96.28 o
   0  22   4     6330.56     6481.80    265.36 o
   1  22   4     1769.87     1829.81    124.33 o
   2  22   4      503.02      480.64     94.79 o
   3  22   4     2062.85     2354.30    142.89 o
   4  22   4     7997.76     8210.60    209.30 o
   5  22   4      548.22      641.24    104.18 o
   6  22   4      300.09      369.39     74.00 o
   7  22   4     2096.86     2112.46    142.15 o
   8  22   4     3565.30     3758.87    192.25 o
   9  22   4      210.52      261.03     80.91 o
  10  22   4     3212.91     3529.47    236.11 o
  11  22   4     1728.61     1757.97    149.37 o
   1  23   4      378.56      316.71     65.85 o
   2  23   4     5541.38     5516.68    182.75 o
   3  23   4     1170.84      995.87     89.51 o
   4  23   4      218.69       54.12     72.14 o
   5  23   4      464.65      384.29     70.68 o
   6  23   4     2498.94     2441.01    176.36 o
   7  23   4      292.55      248.16     79.00 o
   8  23   4      822.53      841.36    101.02 o
   9  23   4     1124.02     1116.14    194.33 o
  10  23   4     1861.47     2015.97    156.45 o
   0  24   4     1004.84      915.83    138.07 o
   1  24   4       44.44        1.35     50.05 o
   2  24   4      236.74      218.34     62.53 o
   3  24   4      637.27      500.78     77.34 o
   4  24   4     2444.79     2684.51    142.91 o
   5  24   4      320.09      316.02     71.01 o
   6  24   4      127.87      132.17     71.59 o
   7  24   4      446.06      329.88     81.88 o
   8  24   4     2260.66     2569.90    162.15 o
   9  24   4      179.17      100.48     77.06 o
   1  25   4      869.60      711.90     83.47 o
   2  25   4     2891.10     2859.13    148.17 o
   3  25   4      963.73     1018.40    116.51 o
   4  25   4      117.73       70.76     62.44 o
   5  25   4     1128.79     1310.42    120.42 o
   6  25   4      780.16      773.41    123.89 o
   7  25   4       65.90       55.35     71.76 o
   8  25   4      579.35      610.66     99.56 o
   0  26   4     1420.21     1345.01    171.82 o
   1  26   4      450.46      336.88     80.39 o
   2  26   4        7.48       -7.86     56.40 o
   3  26   4     1190.15     1302.33    110.24 o
   4  26   4     1779.32     1550.91    118.10 o
   5  26   4       98.90       38.99     66.71 o
   6  26   4       99.23       42.32     66.83 o
   7  26   4      185.81       44.96     74.95 o
   1  27   4      375.21      394.34     87.09 o
   2  27   4     1421.34     1358.81    117.73 o
   3  27   4      146.85      219.99     72.95 o
   4  27   4      104.97       83.71     66.29 o
   5  27   4      604.79      689.28    101.68 o
   6  27   4      923.36      832.41    109.13 o
   0  28   4      900.03      748.00    238.21 o
   1  28   4      829.96      743.21    105.32 o
   2  28   4      552.22      730.99    108.02 o
   3  28   4     2114.97     2112.72    140.75 o
   4  28   4     3641.19     3829.04    181.70 o
   1  29   4      802.88      588.62    100.12 o
   1   0   5    30749.32    29713.02    452.65 o
   2   0   5      498.84      488.24     40.34 o
   3   0   5    14878.17    14524.22    268.46 o
   4   0   5     1379.07     1682.11     86.94 o
   5   0   5    16741.93    15762.41    288.74 o
   6   0   5      116.31      119.34     38.41 o
   7   0   5     3216.68     3038.75    151.17 o
   8   0   5     2149.65     2212.18    140.11 o
   9   0   5    41677.07    41429.30    730.70 o
  10   0   5      185.16      110.83     58.49 o
  11   0   5      392.86      240.53     73.09 o
  12   0   5      270.14      271.09     78.67 o
  13   0   5     8607.46     9059.27    295.47 o
  14   0   5      139.12       96.04     96.69 o
  15   0   5      226.50      261.64    111.20 o
  16   0   5      154.27      173.58    105.74 o
   0   1   5      249.23      197.04     31.41 o
   1   1   5    17437.80    16677.77    180.25 o
   2   1   5     2805.49     2872.99     66.02 o
   3   1   5    29598.26    27891.42    306.77 o
   4   1   5      137.50      139.95     26.02 o
   5   1   5     8016.44     7583.41    126.24 o
   6   1   5        4.05       -2.80     22.36 o
   7   1   5    30932.74    29915.98    391.28 o
   8   1   5      550.03      631.88     57.56 o
   9   1   5     2275.64     2279.18    102.70 o
  10   1   5        4.21       -3.91     38.99 o
  11   1   5    22001.17    22297.65    341.49 o
  12   1   5      397.12      237.05     69.46 o
  13   1   5      506.96      384.85     63.73 o
  14   1   5       36.33       42.10     59.34 o
  15   1   5    15725.88    16678.58    375.85 o
  16   1   5      282.95      264.96     81.22 o
   1   2   5    19335.09    19149.84    200.35 o
   2   2   5       42.76       46.07     20.37 o
   3   2   5    15269.26    14984.24    178.70 o
   4   2   5      538.54      588.35     40.73 o
   5   2   5    19822.36    19239.78    235.47 o
   6   2   5       39.47       45.21     24.36 o
   7   2   5     4683.70     4502.75    123.63 o
   8   2   5      939.95     1007.16     75.26 o
   9   2   5    32803.57    33448.59    474.61 o
  10   2   5       82.56       96.47     41.48 o
  11   2   5      783.63      751.13     86.05 o
  12   2   5      249.03      235.44     51.70 o
  13   2   5     9021.90     9040.82    206.17 o
  14   2   5       31.27       59.05     60.63 o
  15   2   5       12.37       30.64     62.49 o
  16   2   5       13.44       39.51     68.98 o
   0   3   5      231.05      301.38     36.56 o
   1   3   5    14872.12    15055.34    180.72 o
   2   3   5      556.19      530.00     35.74 o
   3   3   5    23418.01    22661.52    245.63 o
   4   3   5      245.64      261.25     27.71 o
   5   3   5     6006.34     5939.13    163.96 o
   6   3   5        0.42       11.09     22.49 o
   7   3   5    10294.17    10023.69    186.97 o
   8   3   5      327.20      376.61     47.95 o
   9   3   5     2587.00     2688.83    109.26 o
  10   3   5        2.43      -37.37     33.82 o
  11   3   5    11534.57    11707.99    227.20 o
  12   3   5      293.39      284.93     54.08 o
  13   3   5       26.99       55.75     45.61 o
  14   3   5      132.05       95.20     58.41 o
  15   3   5     6765.28     6805.19    255.95 o
  16   3   5       39.41        3.30     68.84 o
   1   4   5     5387.18     5331.09     93.79 o
   2   4   5      298.51      291.77     29.72 o
   3   4   5    15062.95    15246.83    184.94 o
   4   4   5      811.97      795.17     40.94 o
   5   4   5    12709.21    12503.09    175.14 o
   6   4   5      241.09      300.12     34.48 o
   7   4   5     1432.41     1408.08     78.43 o
   8   4   5      667.10      719.09     60.96 o
   9   4   5    18511.83    18543.04    290.07 o
  10   4   5      353.89      304.69     51.40 o
  11   4   5     1616.33     1582.81    125.36 o
  12   4   5      810.24      767.18     83.96 o
  13   4   5     2807.17     3035.58    144.61 o
  14   4   5      352.89      364.77     70.74 o
  15   4   5        0.02        4.53     64.27 o
  16   4   5      142.25       88.29     72.25 o
   0   5   5      493.06      498.11     49.76 o
   1   5   5     8772.88     9071.83    130.07 o
   2   5   5      977.32     1064.10     57.27 o
   3   5   5    12281.36    12403.37    161.76 o
   4   5   5      352.94      307.44     31.59 o
   5   5   5     2708.00     2671.49     70.04 o
   6   5   5      336.29      319.38     34.74 o
   7   5   5     4600.27     4463.74    113.82 o
   8   5   5       32.66       67.96     34.94 o
   9   5   5     4279.06     4378.94    134.17 o
  10   5   5      107.39      102.70     40.94 o
  11   5   5    10263.03    10750.29    236.19 o
  12   5   5      383.93      289.37     56.60 o
  13   5   5       41.46       30.68     46.43 o
  14   5   5        9.36       -1.30     49.64 o
  15   5   5     4018.58     4298.06    203.77 o
  16   5   5        3.34      -43.94     66.55 o
   1   6   5     8519.77     8190.45    140.76 o
   2   6   5      517.00      532.16     38.06 o
   3   6   5    17820.98    17635.28    209.06 o
   4   6   5      179.28      130.31     26.90 o
   5   6   5    14356.15    13916.52    182.43 o
   6   6   5        5.59       21.65     23.87 o
   7   6   5     1142.02     1203.08     66.55 o
   8   6   5      158.32      137.56     39.22 o
   9   6   5    12902.43    12843.36    229.90 o
  10   6   5        5.84       42.34     36.60 o
  11   6   5      252.18      281.93     52.70 o
  12   6   5      413.19      513.28     64.04 o
  13   6   5     3625.12     3541.51    140.86 o
  14   6   5      120.48       90.98     57.57 o
  15   6   5       42.03       97.23     70.21 o
   0   7   5       35.49       51.77     29.71 o
   1   7   5     7277.65     7253.87    115.31 o
   2   7   5     2303.52     2376.30     68.80 o
   3   7   5    25833.88    25512.70    276.69 o
   4   7   5     1344.44     1441.46     58.55 o
   5   7   5     3683.77     3534.09     86.99 o
   6   7   5      672.10      665.37     43.27 o
   7   7   5    11186.16    11325.03    187.40 o
   8   7   5      673.60      518.65     69.30 o
   9   7   5     2623.46     2723.65    111.05 o
  10   7   5      179.35      128.40     44.16 o
  11   7   5    13565.50    13739.49    282.61 o
  12   7   5       85.67      129.90     47.32 o
  13   7   5       18.52       17.52     46.29 o
  14   7   5       20.14      -11.28     52.28 o
  15   7   5     6668.09     7051.06    248.66 o
   1   8   5     8037.89     7943.97    123.28 o
   2   8   5      327.84      392.38     36.12 o
   3   8   5    13046.29    12880.44    171.84 o
   4   8   5        2.52       15.26     23.62 o
   5   8   5    14000.16    14211.57    184.78 o
   6   8   5      448.06      449.79     37.35 o
   7   8   5     2756.39     2714.79     95.06 o
   8   8   5      235.08      184.23     43.08 o
   9   8   5    15473.01    15364.50    258.65 o
  10   8   5      449.28      398.18     55.60 o
  11   8   5     1068.00     1071.72     80.42 o
  12   8   5      327.43      331.48     56.91 o
  13   8   5     6071.23     6349.65    184.04 o
  14   8   5       89.29       69.78     56.35 o
  15   8   5       20.81      -48.57     62.21 o
   0   9   5      129.33      129.80     34.55 o
   1   9   5    18975.44    18277.09    216.36 o
   2   9   5        3.69       13.41     22.87 o
   3   9   5    32753.64    31310.18    328.39 o
   4   9   5      127.95      148.29     33.76 o
   5   9   5     7150.46     7067.79    121.26 o
   6   9   5       76.86      115.15     28.88 o
   7   9   5    17230.24    16563.22    243.01 o
   8   9   5      201.46      291.41     48.61 o
   9   9   5     2312.08     2276.25    119.30 o
  10   9   5       78.08       65.16     40.76 o
  11   9   5    16657.49    17133.14    292.38 o
  12   9   5      251.09      217.29     57.52 o
  13   9   5       32.10       -6.77     46.03 o
  14   9   5       14.82      108.70     59.85 o
  15   9   5     8512.48     8810.24    270.22 o
   1  10   5    20833.03    20390.61    251.44 o
   2  10   5      210.13      202.34     31.38 o
   3  10   5    19472.43    19484.99    232.86 o
   4  10   5     3131.12     3176.28     84.27 o
   5  10   5    32326.54    32695.09    454.68 o
   6  10   5        6.37       11.04     25.64 o
   7  10   5     2651.29     2669.44     89.85 o
   8  10   5      386.70      354.65     51.00 o
   9  10   5    27739.87    27810.67    390.31 o
  10  10   5      683.60      554.10     62.77 o
  11  10   5      892.19      927.26     79.92 o
  12  10   5      149.72       99.42     55.08 o
  13  10   5     9362.54     9181.16    220.10 o
  14  10   5      181.55      171.11     64.13 o
  15  10   5        3.75      -27.28     70.51 o
   0  11   5        3.29       30.07     37.15 o
   1  11   5    11658.07    11725.02    162.66 o
   2  11   5      693.05      677.70     45.42 o
   3  11   5    26224.78    26247.04    290.67 o
   4  11   5     1703.73     1750.45     68.08 o
   5  11   5     8144.64     8013.94    134.45 o
   6  11   5      423.28      425.78     45.27 o
   7  11   5     7302.19     7308.98    142.85 o
   8  11   5      270.50      183.59     45.64 o
   9  11   5     3828.43     3900.95    133.68 o
  10  11   5       49.34       -1.33     43.61 o
  11  11   5    11551.07    11512.55    342.85 o
  12  11   5      415.08      466.21     71.52 o
  13  11   5       96.95      136.46     54.97 o
  14  11   5      214.09      141.57     66.66 o
   1  12   5     9840.96     9506.15    143.57 o
   2  12   5       44.19       59.38     28.07 o
   3  12   5    14013.77    13634.76    188.11 o
   4  12   5        7.33      -14.11     25.90 o
   5  12   5    20670.90    21097.10    253.89 o
   6  12   5     1522.20     1382.23     70.83 o
   7  12   5     2758.77     2556.41     91.77 o
   8  12   5        1.14      -11.93     35.82 o
   9  12   5    11351.96    11723.52    265.56 o
  10  12   5       53.51       58.63     43.96 o
  11  12   5      407.75      549.19     69.17 o
  12  12   5        3.56       -9.40     46.06 o
  13  12   5     5017.71     5100.31    212.47 o
  14  12   5        7.34      -14.65     70.62 o
   0  13   5       12.24      -11.76     41.44 o
   1  13   5     6260.03     5837.35    152.07 o
   2  13   5     1105.59     1116.72     74.81 o
   3  13   5    23517.99    23472.82    315.41 o
   4  13   5      436.89      483.48     48.70 o
   5  13   5     2347.72     2416.82     94.92 o
   6  13   5      550.82      443.74     53.36 o
   7  13   5     8285.66     8524.20    178.08 o
   8  13   5       65.84       56.11     44.34 o
   9  13   5     1326.44     1187.12     99.03 o
  10  13   5       30.04       90.72     52.50 o
  11  13   5    10425.74    10737.65    261.48 o
  12  13   5      234.18      171.01     63.81 o
  13  13   5        4.12      -33.56     62.43 o
  14  13   5       27.42      154.57     77.92 o
   1  14   5     3818.32     3711.55    105.10 o
   2  14   5       89.76       92.92     34.50 o
   3  14   5     5988.93     5995.34    226.74 o
   4  14   5      365.96      287.90     45.77 o
   5  14   5     5266.23     5270.15    128.83 o
   6  14   5       21.07       -2.04     35.77 o
   7  14   5      657.37      628.82     71.90 o
   8  14   5     1007.32      847.21     79.24 o
   9  14   5     5785.48     6139.18    189.47 o
  10  14   5      471.32      322.03     68.40 o
  11  14   5       78.88       34.97     57.09 o
  12  14   5       97.14      133.07     67.14 o
  13  14   5     2716.25     2526.08    171.37 o
  14  14   5       48.44       42.78     76.51 o
   0  15   5        2.95      -18.09     46.52 o
   1  15   5     1402.01     1502.81     85.41 o
   2  15   5      102.43      110.80     34.63 o
   3  15   5     9337.15     9100.00    168.63 o
   4  15   5       19.25        1.07     31.87 o
   5  15   5     1047.02     1113.34     70.90 o
   6  15   5       31.53        6.39     38.95 o
   7  15   5     3245.36     3530.77    128.07 o
   8  15   5        7.42       -3.47     40.67 o
   9  15   5      179.07      181.53     58.58 o
  10  15   5       80.89       57.60     54.34 o
  11  15   5     4801.79     5193.33    195.25 o
  12  15   5      188.46      130.94     67.50 o
  13  15   5       84.57       80.18     79.17 o
   1  16   5     4861.26     5028.59    166.39 o
   2  16   5      453.57      405.45     51.80 o
   3  16   5      782.14      830.46     67.44 o
   4  16   5      152.57      110.57     42.33 o
   5  16   5     6316.08     6301.02    142.61 o
   6  16   5      244.56      182.34     47.10 o
   7  16   5      622.07      672.41    106.64 o
   8  16   5      227.72       81.26     50.16 o
   9  16   5     7144.03     7763.64    226.29 o
  10  16   5      165.61       91.31     64.40 o
  11  16   5      100.37       30.22     79.58 o
  12  16   5       12.72       57.22     64.00 o
  13  16   5     2852.52     3374.16    219.52 o
   0  17   5     1603.80     1502.21    124.99 o
   1  17   5     2087.59     2160.47    109.83 o
   2  17   5      390.08      363.63     49.72 o
   3  17   5     9176.85     9223.55    177.38 o
   4  17   5       11.64       48.65     37.59 o
   5  17   5     2969.96     3254.17    123.91 o
   6  17   5      172.15      151.28     49.89 o
   7  17   5     4298.25     4318.81    144.15 o
   8  17   5      136.18      121.56     59.35 o
   9  17   5       87.98      102.82     62.39 o
  10  17   5       94.26       54.89     69.89 o
  11  17   5     3522.34     3976.40    180.28 o
  12  17   5      132.20       40.61     65.97 o
   1  18   5     9173.77     8991.02    190.66 o
   2  18   5       89.37      102.70     43.01 o
   3  18   5     3046.89     3032.93    112.97 o
   4  18   5      737.35      656.70     62.43 o
   5  18   5     7462.21     7791.89    183.91 o
   6  18   5        6.31       47.87     45.78 o
   7  18   5     1882.02     1781.01    103.88 o
   8  18   5      167.18      124.05     53.71 o
   9  18   5    10904.53    11917.45    530.00 o
  10  18   5       49.89       71.58     62.82 o
  11  18   5      169.98      154.51     72.24 o
  12  18   5       16.18      -30.14     64.22 o
   0  19   5       28.00       17.36     59.25 o
   1  19   5     5449.34     5535.99    153.01 o
   2  19   5      272.10      189.49     49.96 o
   3  19   5    13229.66    13462.61    243.75 o
   4  19   5      302.31      246.27     49.81 o
   5  19   5     3611.79     3734.95    137.25 o
   6  19   5      181.17      140.14     49.93 o
   7  19   5     6815.45     7071.48    185.89 o
   8  19   5       11.75        8.18     52.99 o
   9  19   5      404.90      357.31     73.09 o
  10  19   5      104.74       98.36     68.06 o
  11  19   5     5259.50     5708.92    233.44 o
   1  20   5     7967.01     7616.55    180.00 o
   2  20   5       67.05       46.59     42.86 o
   3  20   5     6680.10     6722.70    161.53 o
   4  20   5       26.33       59.13     48.33 o
   5  20   5     8438.49     8534.96    216.67 o
   6  20   5      325.04      333.96     61.26 o
   7  20   5     2501.16     2704.96    128.31 o
   8  20   5       30.38       46.87     61.05 o
   9  20   5     6033.29     6327.17    233.33 o
  10  20   5       90.07      145.08     85.28 o
  11  20   5      201.35      324.80     99.28 o
   0  21   5       45.73       66.29     73.08 o
   1  21   5     4107.27     3985.87    169.75 o
   2  21   5      208.61      290.08     68.76 o
   3  21   5    13999.95    14216.42    371.65 o
   4  21   5      126.40      161.23     60.42 o
   5  21   5     3189.60     3039.26    171.43 o
   6  21   5      186.09      217.10     66.40 o
   7  21   5     5950.55     6011.38    209.06 o
   8  21   5        8.03       94.84     70.40 o
   9  21   5     1515.05     1158.01    123.17 o
  10  21   5      215.18      241.99     95.35 o
   1  22   5     3715.42     3635.95    168.26 o
   2  22   5      328.60      162.53     76.84 o
   3  22   5     4838.70     4699.24    251.01 o
   4  22   5      346.20      331.60     69.99 o
   5  22   5     6698.52     6839.14    253.02 o
   6  22   5       66.73       59.47     62.20 o
   7  22   5      570.07      571.65     89.02 o
   8  22   5      188.62      215.25     79.35 o
   9  22   5     4512.59     4952.88    223.77 o
   0  23   5      205.28      198.23     91.89 o
   1  23   5     2262.85     1986.73    196.12 o
   2  23   5        0.12      108.65     62.98 o
   3  23   5     4142.23     4077.35    183.32 o
   4  23   5      158.37      119.78     60.77 o
   5  23   5      833.36      814.90    110.71 o
   6  23   5       39.69       15.76     61.97 o
   7  23   5     1387.02     1336.99    119.95 o
   8  23   5      130.63       58.44     72.72 o
   9  23   5      425.80      429.95     97.72 o
   1  24   5      885.68      892.44    100.64 o
   2  24   5        2.55       28.12     59.88 o
   3  24   5     1318.90     1313.78    120.19 o
   4  24   5      153.52      226.60     73.32 o
   5  24   5     2572.02     2841.47    180.06 o
   6  24   5      157.33       73.18     67.12 o
   7  24   5      165.28      165.72     72.03 o
   8  24   5        3.31       84.31     81.17 o
   0  25   5      193.88       95.34    128.53 o
   1  25   5      777.04      653.75     94.22 o
   2  25   5      358.90      321.19     82.92 o
   3  25   5     2700.37     2964.15    170.45 o
   4  25   5      348.13      306.22     82.12 o
   5  25   5      627.07      451.60    180.70 o
   6  25   5      113.98        0.13     67.92 o
   1  26   5     1218.92     1324.24    126.22 o
   2  26   5       92.46      -32.11     65.38 o
   3  26   5     1403.08     1244.37    123.23 o
   4  26   5        0.04      -33.28     77.36 o
   5  26   5     1638.80     1797.28    256.45 o
   0  27   5      396.10      282.01    120.44 o
   1  27   5     1003.00     1052.45    116.51 o
   2  27   5        0.10      -35.09     69.58 o
   3  27   5     1542.02     1356.36    135.02 o
   0   0   6    30605.03    29308.39    767.01 o
   1   0   6     4614.50     4436.55    170.26 o
   2   0   6     1620.52     1756.57     96.17 o
   3   0   6    12262.68    11793.62    362.59 o
   4   0   6    29149.44    28258.38    461.01 o
   5   0   6    16081.32    16543.88    344.88 o
   6   0   6     4830.95     5004.55    193.93 o
   7   0   6    10348.53    10796.04    294.28 o
   8   0   6     7166.15     7424.72    275.28 o
   9   0   6     1443.43     1316.04    122.93 o
  10   0   6     3556.85     3368.39    187.12 o
  11   0   6     4878.62     5221.23    230.55 o
  12   0   6     4197.83     4530.52    226.64 o
  13   0   6        7.76       41.15     76.25 o
  14   0   6     1433.93     1406.53    153.43 o
  15   0   6     2276.92     2616.33    253.14 o
   1   1   6    11450.62    10995.14    177.99 o
   2   1   6    22097.06    21738.64    265.83 o
   3   1   6     8077.17     8221.65    154.65 o
   4   1   6     5238.17     5151.39    111.06 o
   5   1   6     7446.48     7397.51    134.81 o
   6   1   6     9725.66     9287.86    169.57 o
   7   1   6     4508.62     4594.50    159.65 o
   8   1   6      198.08      271.88     49.20 o
   9   1   6     7534.92     7614.52    180.17 o
  10   1   6     8167.83     8587.91    196.43 o
  11   1   6     1747.14     1959.99    109.10 o
  12   1   6     4301.99     4449.47    177.25 o
  13   1   6     4599.21     4917.75    171.01 o
  14   1   6     3585.26     3975.76    163.33 o
  15   1   6       50.70       67.36     77.68 o
   0   2   6    12607.06    12175.61    295.44 o
   1   2   6     3438.12     3214.23     94.33 o
   2   2   6       52.59       45.62     27.13 o
   3   2   6    10867.16    10628.52    169.96 o
   4   2   6    17368.24    17141.26    227.43 o
   5   2   6     9086.78     8974.80    150.91 o
   6   2   6     4928.14     5097.67    123.98 o
   7   2   6     6341.94     6535.80    158.82 o
   8   2   6    10720.11    10965.73    215.21 o
   9   2   6      479.77      365.15     57.09 o
  10   2   6     1578.99     1514.14     94.38 o
  11   2   6     5338.32     5572.41    167.89 o
  12   2   6     2475.61     2334.63    134.90 o
  13   2   6      220.52      204.56     60.24 o
  14   2   6     1695.42     1707.67    121.77 o
  15   2   6     2876.18     3101.44    208.22 o
   1   3   6     8254.21     8189.27    150.06 o
   2   3   6    17938.24    18093.62    233.77 o
   3   3   6     2149.87     2028.53     75.01 o
   4   3   6     2402.09     2422.73     80.56 o
   5   3   6     5517.93     5403.49    123.61 o
   6   3   6     7923.57     8209.70    158.20 o
   7   3   6      470.38      520.69     58.33 o
   8   3   6      806.62      715.32     67.00 o
   9   3   6     3994.96     3891.43    136.73 o
  10   3   6     3098.86     3092.15    128.78 o
  11   3   6      598.87      571.40     70.05 o
  12   3   6     3665.57     3875.12    164.56 o
  13   3   6     3808.14     4204.26    159.65 o
  14   3   6     2060.59     2283.82    129.34 o
  15   3   6        3.41      -43.36     71.47 o
   0   4   6     9512.94     9673.69    216.89 o
   1   4   6      183.20      114.64     42.79 o
   2   4   6      416.11      379.51     64.76 o
   3   4   6     7103.82     6817.50    126.39 o
   4   4   6     2040.33     2106.52     78.01 o
   5   4   6     3545.51     3734.86     97.19 o
   6   4   6     1953.85     1888.35     87.39 o
   7   4   6     2883.61     2874.87    126.86 o
   8   4   6     5220.10     5217.59    171.05 o
   9   4   6       30.75       16.07     40.65 o
  10   4   6     1849.89     1807.63    103.39 o
  11   4   6     2733.60     2674.69    125.55 o
  12   4   6     1737.95     1892.68    111.69 o
  13   4   6       43.93       40.32     51.42 o
  14   4   6      324.86      232.77     66.92 o
   1   5   6     2924.01     2898.59     87.74 o
   2   5   6     8446.78     7898.79    160.35 o
   3   5   6      765.69      711.87     51.63 o
   4   5   6      883.51      816.81     68.40 o
   5   5   6     2296.97     2241.58     85.62 o
   6   5   6     4974.67     4817.93    161.84 o
   7   5   6      493.29      425.37     53.96 o
   8   5   6      581.81      432.29     55.99 o
   9   5   6     3501.90     3781.41    135.78 o
  10   5   6     2025.23     2142.42    113.34 o
  11   5   6      550.03      550.60     66.52 o
  12   5   6     1527.64     1457.46    102.75 o
  13   5   6     3321.54     3576.11    151.64 o
  14   5   6     3071.61     3400.31    175.34 o
   0   6   6    14102.77    13501.16    339.58 o
   1   6   6     1204.05     1226.11     74.45 o
   2   6   6      358.58      345.92     50.92 o
   3   6   6     3233.70     3147.12     94.03 o
   4   6   6    10648.54    10465.96    176.40 o
   5   6   6     3503.41     3637.34    119.27 o
   6   6   6     1222.75     1106.01     68.91 o
   7   6   6     5655.97     5797.92    150.63 o
   8   6   6     6757.22     7018.07    170.06 o
   9   6   6       44.53       56.97     42.06 o
  10   6   6     2295.67     2397.33    116.75 o
  11   6   6     3624.78     3706.26    143.61 o
  12   6   6      769.39      708.71    104.66 o
  13   6   6        7.50      -55.26     47.25 o
  14   6   6     1503.88     1476.28    130.48 o
   1   7   6     5134.59     4928.69    108.90 o
   2   7   6     8144.20     8017.70    142.44 o
   3   7   6     2460.11     2596.57     84.52 o
   4   7   6     2774.03     2868.64     89.39 o
   5   7   6     2076.32     2144.04     80.18 o
   6   7   6     7989.04     8005.79    158.84 o
   7   7   6      499.02      445.48     62.27 o
   8   7   6       91.24       55.78     41.46 o
   9   7   6     7141.43     6957.08    202.56 o
  10   7   6     2506.43     2525.44    119.43 o
  11   7   6     1080.00     1112.70     88.03 o
  12   7   6     1657.52     1919.13    115.25 o
  13   7   6     2529.09     2707.27    136.13 o
  14   7   6     3218.32     3049.49    161.93 o
   0   8   6    18822.82    18861.98    345.72 o
   1   8   6     1447.14     1423.93     72.59 o
   2   8   6      705.40      624.71     53.25 o
   3   8   6     5285.00     5121.50    112.42 o
   4   8   6    10417.91    10020.22    164.20 o
   5   8   6     5330.34     5438.92    119.13 o
   6   8   6      660.60      752.00     59.76 o
   7   8   6     5657.47     6010.86    155.31 o
   8   8   6     8749.44     8782.72    190.69 o
   9   8   6      324.76      280.06     56.71 o
  10   8   6     1804.38     1816.40    104.21 o
  11   8   6     3323.29     3375.02    176.62 o
  12   8   6     2510.35     2929.43    138.11 o
  13   8   6      258.72      246.38     65.65 o
  14   8   6      903.98     1024.93    102.76 o
   1   9   6    10832.49    10788.82    171.30 o
   2   9   6    22607.48    22049.86    276.69 o
   3   9   6     2524.61     2447.93     86.38 o
   4   9   6      800.79      749.61     54.30 o
   5   9   6     6741.94     6699.85    132.94 o
   6   9   6    10102.55    10234.61    186.46 o
   7   9   6     1138.66     1151.59     86.74 o
   8   9   6     1234.18     1352.33     87.82 o
   9   9   6     5749.88     5892.05    163.82 o
  10   9   6     7078.82     6851.74    179.81 o
  11   9   6      752.43      828.63     88.81 o
  12   9   6     2992.89     3125.74    141.37 o
  13   9   6     4219.84     4443.95    198.88 o
  14   9   6     2106.48     2345.44    184.45 o
   0  10   6    15335.99    14823.34    298.73 o
   1  10   6     3534.39     3243.14    115.32 o
   2  10   6       22.14       30.46     30.10 o
   3  10   6    12067.69    11728.68    195.35 o
   4  10   6    11052.70    10776.03    174.65 o
   5  10   6     3910.43     3851.11    115.85 o
   6  10   6     3087.82     3211.03    133.47 o
   7  10   6     7894.66     7549.09    200.75 o
   8  10   6    14933.21    14734.61    262.59 o
   9  10   6       46.00       38.33     43.56 o
  10  10   6     2512.69     2642.34    125.06 o
  11  10   6     4368.70     4584.23    160.48 o
  12  10   6     2431.59     2314.15    125.93 o
  13  10   6      226.79      102.04     61.07 o
   1  11   6     8017.12     7555.87    141.26 o
   2  11   6    12147.27    11884.39    185.79 o
   3  11   6     2287.26     2287.54     86.09 o
   4  11   6      649.56      747.17     62.98 o
   5  11   6     3341.17     3519.87    167.97 o
   6  11   6    11250.70    11395.51    201.18 o
   7  11   6      135.33      122.95     47.48 o
   8  11   6      258.23      202.64     50.33 o
   9  11   6     6606.79     6727.04    174.42 o
  10  11   6     3931.64     4091.95    148.66 o
  11  11   6     1585.99     1837.27    111.97 o
  12  11   6     3205.59     3123.56    242.24 o
  13  11   6     3027.26     3548.15    164.34 o
   0  12   6     8849.43     8876.02    250.22 o
   1  12   6     2955.05     2707.50    104.32 o
   2  12   6       13.12       -7.69     34.56 o
   3  12   6     3541.65     3593.76    142.33 o
   4  12   6     6209.89     6069.54    157.11 o
   5  12   6     1521.54     1481.69     99.16 o
   6  12   6      374.83      317.43     56.57 o
   7  12   6     6400.53     6727.90    192.90 o
   8  12   6     5940.74     5708.84    187.26 o
   9  12   6      186.37      192.24     64.79 o
  10  12   6     2822.25     2907.08    152.03 o
  11  12   6     3132.94     3617.75    238.35 o
  12  12   6     1734.76     1818.46    134.42 o
  13  12   6       73.27      -10.51     63.32 o
   1  13   6     4486.39     4370.87    128.34 o
   2  13   6     5826.35     5536.24    147.05 o
   3  13   6     2275.50     2186.48     98.81 o
   4  13   6     1075.95      990.36     72.29 o
   5  13   6     2819.56     2677.89    112.33 o
   6  13   6     5623.62     5676.80    196.23 o
   7  13   6      179.96      179.01     58.94 o
   8  13   6     1019.28      966.21    145.63 o
   9  13   6     5616.47     5612.96    193.86 o
  10  13   6     2269.73     2280.14    139.69 o
  11  13   6      719.24      781.86     92.58 o
  12  13   6     2163.27     2247.60    145.35 o
  13  13   6     1567.41     1871.98    141.91 o
   0  14   6     6520.59     6418.02    215.77 o
   1  14   6     1363.54     1334.71     82.23 o
   2  14   6      261.95      233.35     48.51 o
   3  14   6     2400.79     2575.32    107.50 o
   4  14   6     3999.46     4123.17    154.70 o
   5  14   6     2667.67     2669.81    115.15 o
   6  14   6      585.63      589.44     88.30 o
   7  14   6     2459.35     2186.57    128.30 o
   8  14   6     5091.02     5422.92    188.76 o
   9  14   6      337.49      342.24     71.14 o
  10  14   6      993.23     1078.79    103.83 o
  11  14   6     1490.39     1578.51    136.12 o
  12  14   6     1015.33      985.99    109.37 o
   1  15   6     3035.08     2992.82    114.68 o
   2  15   6     2291.58     2206.90    103.26 o
   3  15   6     1908.57     2036.27     99.97 o
   4  15   6      314.58      250.64     52.49 o
   5  15   6      936.43      938.81     87.30 o
   6  15   6     2066.64     2143.50    114.12 o
   7  15   6      308.76      215.25     61.68 o
   8  15   6       42.77       12.04     52.27 o
   9  15   6     1471.56     1520.70    117.62 o
  10  15   6     2489.07     2455.72    148.81 o
  11  15   6     1098.09     1015.53    107.25 o
  12  15   6      934.45      863.50    105.33 o
   0  16   6     2626.98     2648.46    159.08 o
   1  16   6     2411.35     2353.65    107.96 o
   2  16   6      958.84      955.15    108.31 o
   3  16   6     3036.17     2809.70    117.43 o
   4  16   6     4101.47     4193.48    136.81 o
   5  16   6     1495.88     1365.77    166.49 o
   6  16   6     1240.42     1109.40     88.82 o
   7  16   6     1748.66     1823.29    121.72 o
   8  16   6     3246.97     3587.36    170.69 o
   9  16   6      221.97      141.41     65.77 o
  10  16   6      835.46      662.79     90.16 o
  11  16   6      501.47      495.53    106.34 o
   1  17   6     4721.09     4685.71    143.17 o
   2  17   6     7160.18     6845.65    166.72 o
   3  17   6     2005.11     2121.61    106.56 o
   4  17   6      280.72      247.16     52.53 o
   5  17   6     1335.80     1352.22    100.97 o
   6  17   6     3813.14     3958.48    152.33 o
   7  17   6      192.73      115.05     59.60 o
   8  17   6       31.70       72.38     59.71 o
   9  17   6     1599.01     1837.68    144.37 o
  10  17   6     3415.91     3647.05    245.34 o
  11  17   6     1670.67     1634.10    163.01 o
   0  18   6     1692.31     1858.74    143.42 o
   1  18   6     2422.22     2419.82    112.43 o
   2  18   6      319.64      279.85     54.47 o
   3  18   6     2664.22     2782.62    121.28 o
   4  18   6     6158.60     5906.85    270.32 o
   5  18   6     1480.47     1693.65    112.92 o
   6  18   6     1186.20     1005.75    147.00 o
   7  18   6     2564.96     2520.06    149.11 o
   8  18   6     4247.31     4510.57    197.95 o
   9  18   6      425.70      460.13     90.94 o
  10  18   6      644.38      545.68    124.03 o
   1  19   6     3435.85     3485.34    153.32 o
   2  19   6     5979.28     6166.57    166.15 o
   3  19   6     1728.25     1759.01    101.24 o
   4  19   6      975.18     1086.29     87.35 o
   5  19   6     1923.04     2023.66    155.99 o
   6  19   6     4317.59     4594.42    185.28 o
   7  19   6      152.55      143.65     65.07 o
   8  19   6      214.59      113.29     92.76 o
   9  19   6     3279.40     3420.22    174.24 o
  10  19   6     3365.11     3790.60    184.69 o
   0  20   6     7136.86     6842.90    309.29 o
   1  20   6     1474.99     1476.31     95.55 o
   2  20   6      168.47      123.68     52.14 o
   3  20   6     1782.10     1694.43    102.63 o
   4  20   6     5229.74     5336.86    163.37 o
   5  20   6     1153.75      994.01    105.78 o
   6  20   6      518.62      473.74     83.97 o
   7  20   6     3575.88     3210.32    184.44 o
   8  20   6     3361.61     3476.98    175.09 o
   9  20   6      207.05      174.25     76.88 o
   1  21   6     2060.24     2025.81    128.57 o
   2  21   6     3605.59     3459.25    160.32 o
   3  21   6     1247.01     1292.71    109.57 o
   4  21   6      429.13      405.68     79.92 o
   5  21   6     1806.95     1874.59    166.22 o
   6  21   6     3527.84     3354.38    208.59 o
   7  21   6      157.70      144.22    117.88 o
   8  21   6      472.29      630.12    126.83 o
   0  22   6     5427.40     5082.99    649.23 o
   1  22   6      837.13      760.19     93.20 o
   2  22   6        2.35      130.82     62.28 o
   3  22   6     2580.58     2331.04    142.17 o
   4  22   6     2527.97     2626.69    184.42 o
   5  22   6      829.87      860.21    114.68 o
   6  22   6      579.78      636.13    115.06 o
   7  22   6     2118.15     2004.94    280.49 o
   1  23   6     1632.16     1740.74    128.61 o
   2  23   6     2107.28     2007.31    134.26 o
   3  23   6      397.08      322.01     75.37 o
   4  23   6       29.65        8.22     70.47 o
   5  23   6     1061.89     1165.58    129.71 o
   6  23   6     1749.06     1706.72    164.20 o
   0  24   6     1269.99     1250.47    163.84 o
   1  24   6      401.01      347.41    122.59 o
   2  24   6       11.24        9.74     61.63 o
   3  24   6      890.75      819.20     97.96 o
   4  24   6      745.06      723.27    115.04 o
   5  24   6      292.47      248.57    108.92 o
   1  25   6      926.64      969.36    106.29 o
   2  25   6     2441.86     2453.67    232.30 o
   3  25   6      282.51      256.22     79.82 o
   1   0   7      785.09      788.24     95.32 o
   2   0   7    22796.47    23118.15    480.56 o
   3   0   7      399.27      303.29     70.46 o
   4   0   7     1152.89     1200.33    113.37 o
   5   0   7      271.91      248.36     57.17 o
   6   0   7    16574.99    17935.97    545.95 o
   7   0   7     3712.21     3647.70    191.54 o
   8   0   7     4251.66     4479.27    222.05 o
   9   0   7      329.13      523.22     95.67 o
  10   0   7     5557.49     6239.53    258.47 o
  11   0   7      841.63      748.09    117.38 o
  12   0   7     4105.61     4150.42    234.31 o
  13   0   7      443.14      262.81    125.77 o
   0   1   7    31621.19    31139.06    611.14 o
   1   1   7     1127.55     1143.74     77.93 o
   2   1   7      487.88      467.52     57.77 o
   3   1   7      257.61      261.15     48.11 o
   4   1   7    13903.08    13526.34    238.14 o
   5   1   7      543.44      516.11     51.79 o
   6   1   7     3582.60     3667.25    177.18 o
   7   1   7     1660.86     1618.51    144.03 o
   8   1   7    13810.59    14160.59    265.76 o
   9   1   7      256.46      214.52     54.68 o
  10   1   7     2456.83     2433.86    126.73 o
  11   1   7      481.27      534.15     73.82 o
  12   1   7     8023.88     8304.99    220.28 o
  13   1   7       18.10      -18.75     56.67 o
   1   2   7      179.13      135.88     40.48 o
   2   2   7    16771.34    16618.85    279.48 o
   3   2   7      137.45      112.46     49.17 o
   4   2   7      674.08      585.56     55.43 o
   5   2   7     1045.44     1059.31     68.55 o
   6   2   7    20248.54    20538.31    334.10 o
   7   2   7     1511.40     1472.40     93.83 o
   8   2   7     3023.68     3243.42    133.37 o
   9   2   7      455.25      392.49     76.68 o
  10   2   7     7504.37     7955.30    317.17 o
  11   2   7      441.85      380.51     68.47 o
  12   2   7     2824.78     3070.06    147.02 o
  13   2   7      544.37      516.70     79.31 o
   0   3   7    24588.77    24232.55    495.08 o
   1   3   7      575.44      484.02     56.04 o
   2   3   7       29.50      -28.83     34.82 o
   3   3   7      495.17      525.21     56.25 o
   4   3   7    10502.91    10207.22    216.61 o
   5   3   7       39.56        8.00     34.22 o
   6   3   7     1003.37      914.15     76.43 o
   7   3   7       23.56       26.85     43.99 o
   8   3   7     9978.97    10101.81    217.29 o
   9   3   7       42.42       29.58     44.31 o
  10   3   7     1451.43     1618.04    106.42 o
  11   3   7      537.64      511.15     73.74 o
  12   3   7     4264.18     4402.99    179.40 o
  13   3   7       30.77        7.07     56.38 o
   1   4   7       53.01       39.52     35.26 o
   2   4   7     9634.50     9379.96    190.02 o
   3   4   7      138.42       79.75     38.51 o
   4   4   7       21.68      -27.26     33.07 o
   5   4   7     2884.61     2776.76    116.31 o
   6   4   7    12473.24    12737.30    300.76 o
   7   4   7      518.29      517.35     64.93 o
   8   4   7     1130.15     1068.34     85.02 o
   9   4   7      119.45      166.87     54.31 o
  10   4   7     3607.71     4190.69    201.32 o
  11   4   7      705.63      742.57     84.07 o
  12   4   7     1623.09     1905.76    120.78 o
  13   4   7     1184.45     1159.52    100.53 o
   0   5   7    15656.09    15374.38    383.61 o
   1   5   7      266.16      181.78     44.56 o
   2   5   7       71.63       39.84     37.30 o
   3   5   7      189.98      192.67     43.92 o
   4   5   7     6639.32     6688.49    149.10 o
   5   5   7      185.64      109.34     43.73 o
   6   5   7      455.37      372.88     58.05 o
   7   5   7       71.79       48.06     43.93 o
   8   5   7     6980.29     7203.97    183.91 o
   9   5   7      277.28      246.77     56.66 o
  10   5   7      321.63      330.36     63.37 o
  11   5   7      853.62      789.21     84.23 o
  12   5   7     3850.81     3767.03    196.61 o
  13   5   7      226.92      326.54     71.95 o
   1   6   7      175.62       86.24     39.21 o
   2   6   7    13059.67    12786.25    229.12 o
   3   6   7      512.56      470.15     53.08 o
   4   6   7      720.57      650.17     58.36 o
   5   6   7      849.56      841.26     70.79 o
   6   6   7    12257.53    12915.97    265.25 o
   7   6   7       52.04       30.29     44.28 o
   8   6   7     1414.59     1258.46    109.70 o
   9   6   7      271.52      299.69     60.72 o
  10   6   7     2969.65     3239.08    141.79 o
  11   6   7      327.28      307.74     66.28 o
  12   6   7     1382.84     1499.58    109.88 o
  13   6   7      273.38      238.62     69.37 o
   0   7   7    20621.61    19941.40    429.61 o
   1   7   7     1168.33     1071.67     74.74 o
   2   7   7      120.57      107.42     37.21 o
   3   7   7       83.28       71.65     36.51 o
   4   7   7     7673.11     7598.23    173.53 o
   5   7   7      414.43      452.87     59.75 o
   6   7   7     2559.51     2609.71    128.76 o
   7   7   7     1572.09     1549.78    103.88 o
   8   7   7     7478.21     7742.48    191.05 o
   9   7   7      266.94      274.48     75.38 o
  10   7   7      861.22      899.43     84.87 o
  11   7   7     1586.08     1542.53    107.67 o
  12   7   7     4958.21     4701.68    176.15 o
  13   7   7       19.52       97.53     62.97 o
   1   8   7       23.25       20.81     34.03 o
   2   8   7    11914.97    11782.39    241.37 o
   3   8   7      283.51      272.20     45.68 o
   4   8   7       88.57       69.54     39.01 o
   5   8   7      919.29      937.50     75.28 o
   6   8   7    10515.93    10992.11    269.74 o
   7   8   7      167.02      139.67     51.29 o
   8   8   7     1161.48     1110.13     88.67 o
   9   8   7      183.79      142.56     53.94 o
  10   8   7     4844.57     4793.74    168.32 o
  11   8   7      339.51      259.24     64.33 o
  12   8   7     2223.06     2197.60    130.23 o
   0   9   7    23669.52    22772.74    472.10 o
   1   9   7      554.04      523.89     57.15 o
   2   9   7      172.07      173.29     41.80 o
   3   9   7     1186.62     1080.17     70.54 o
   4   9   7    16936.13    16520.97    256.71 o
   5   9   7        4.89       -4.52     41.11 o
   6   9   7     1721.90     1695.91    110.65 o
   7   9   7      258.95      294.26     63.24 o
   8   9   7    10992.87    11349.49    236.37 o
   9   9   7        3.03      -20.31     47.22 o
  10   9   7     2246.45     2182.90    123.89 o
  11   9   7      564.76      474.76     75.62 o
  12   9   7     5398.85     5850.45    210.71 o
   1  10   7      188.98      158.56     40.97 o
   2  10   7    17860.50    17711.70    325.13 o
   3  10   7       26.76       37.79     35.74 o
   4  10   7     1258.67     1235.80    109.23 o
   5  10   7     3190.64     3150.17    125.29 o
   6  10   7    23928.84    24659.33    404.35 o
   7  10   7       43.17      -33.55     45.60 o
   8  10   7     2084.59     2286.66    146.67 o
   9  10   7      331.13      280.30     63.88 o
  10  10   7     7059.30     6917.79    210.21 o
  11  10   7      174.54      200.68     64.13 o
  12  10   7     4044.44     4174.34    170.08 o
   0  11   7    20364.59    19783.79    429.72 o
   1  11   7     1568.17     1481.45     81.42 o
   2  11   7        5.63       44.34     36.86 o
   3  11   7       91.94       32.00     37.16 o
   4  11   7    11395.10    11442.39    350.43 o
   5  11   7      579.55      564.46     66.67 o
   6  11   7      535.60      458.55     71.25 o
   7  11   7      143.79      105.26     57.18 o
   8  11   7    10314.48    10591.85    297.21 o
   9  11   7      112.96      112.69     60.64 o
  10  11   7      679.64      622.08    103.16 o
  11  11   7      292.79      266.33     79.85 o
  12  11   7     5171.32     5932.12    228.05 o
   1  12   7       54.52      101.57     44.20 o
   2  12   7    14319.85    13853.02    260.73 o
   3  12   7      741.97      723.75     72.61 o
   4  12   7       49.07       80.29     56.73 o
   5  12   7      802.51      813.04     97.25 o
   6  12   7    11067.98    11343.13    303.43 o
   7  12   7      113.07       76.28     63.98 o
   8  12   7     1563.90     1679.02    167.88 o
   9  12   7      429.88      436.26     81.96 o
  10  12   7     4253.63     4400.67    193.04 o
  11  12   7        6.50        3.50     64.67 o
   0  13   7    17494.90    16567.88    387.35 o
   1  13   7     1317.77     1390.34     92.93 o
   2  13   7      380.10      270.68     55.68 o
   3  13   7      125.85       58.05     45.91 o
   4  13   7     7995.56     7729.49    277.44 o
   5  13   7      691.47      635.07     80.47 o
   6  13   7     1635.93     1643.33    151.81 o
   7  13   7      533.41      476.75     92.84 o
   8  13   7     5849.42     6099.68    301.21 o
   9  13   7      232.21      154.47     76.36 o
  10  13   7     1145.94     1110.53    112.49 o
  11  13   7      389.40      418.93     87.68 o
   1  14   7       15.38      -25.76     43.19 o
   2  14   7     4808.85     4909.85    158.05 o
   3  14   7      237.33      263.92     56.97 o
   4  14   7      444.27      502.97     68.95 o
   5  14   7      328.74      278.05     64.83 o
   6  14   7     7530.19     7829.79    252.55 o
   7  14   7      103.50       34.18     63.13 o
   8  14   7      334.75      382.58     85.95 o
   9  14   7       37.25      -15.02     65.92 o
  10  14   7     1271.27     1522.94    127.51 o
   0  15   7     4702.01     4586.19    214.34 o
   1  15   7      889.53      830.74     76.86 o
   2  15   7      305.36      363.09     64.43 o
   3  15   7      438.17      384.43     63.75 o
   4  15   7     2598.88     2685.50    125.83 o
   5  15   7       27.12       21.06     53.62 o
   6  15   7      586.34      619.19     95.80 o
   7  15   7      307.06      255.02     92.27 o
   8  15   7     2995.07     3309.18    190.50 o
   9  15   7       51.51       60.50     72.74 o
  10  15   7      624.36      757.32    115.52 o
   1  16   7     1163.94     1190.88     92.55 o
   2  16   7     3307.25     3276.69    138.98 o
   3  16   7       49.88       82.36     50.13 o
   4  16   7      116.13       89.21     58.09 o
   5  16   7      325.69      409.35     74.31 o
   6  16   7     4055.04     4032.88    198.04 o
   7  16   7       76.40       68.24     65.66 o
   8  16   7     1745.60     1862.30    151.18 o
   9  16   7      215.43      313.23     99.67 o
   0  17   7     6854.32     6506.12    244.56 o
   1  17   7     1974.11     1929.98    107.57 o
   2  17   7        4.23       23.36     48.54 o
   3  17   7       52.59       33.24     51.17 o
   4  17   7     3461.07     3168.28    159.68 o
   5  17   7        5.97      -22.78     56.27 o
   6  17   7      408.51      304.50     82.94 o
   7  17   7      217.05      189.86     83.79 o
   8  17   7     3768.04     3958.13    207.36 o
   9  17   7        1.01      -61.56     70.48 o
   1  18   7     1225.85     1250.01     91.00 o
   2  18   7     5095.22     5131.58    172.84 o
   3  18   7       12.63      -13.64     51.70 o
   4  18   7      413.50      407.00     94.47 o
   5  18   7      463.30      433.63     83.34 o
   6  18   7     8422.77     8584.90    377.15 o
   7  18   7      165.23      216.30     84.08 o
   8  18   7      713.54      478.62    104.07 o
   0  19   7     9783.74     9820.36    306.93 o
   1  19   7     1016.41     1061.19     88.01 o
   2  19   7      264.83      285.03     67.27 o
   3  19   7       92.33      118.40     58.98 o
   4  19   7     6425.46     6231.54    236.74 o
   5  19   7       64.44       -2.22     61.64 o
   6  19   7      664.94      687.19    105.06 o
   7  19   7      896.25     1091.20    153.79 o
   1  20   7      143.68       91.87     55.19 o
   2  20   7     9253.56     9174.65    300.13 o
   3  20   7      224.27      173.19     63.48 o
   4  20   7       78.84       14.45     61.84 o
   5  20   7      148.52      110.97     72.32 o
   6  20   7     6221.22     6555.57    255.98 o
   7  20   7       15.64      -19.28     74.16 o
   0  21   7    11303.11    11052.02    335.62 o
   1  21   7      357.83      349.41     67.97 o
   2  21   7       90.34       94.73     60.65 o
   3  21   7      128.68      126.68     63.08 o
   4  21   7     5740.42     5625.20    213.69 o
   5  21   7      163.11      142.92     83.07 o
   1  22   7       14.14      -69.71     62.71 o
   2  22   7     4746.72     4909.31    239.30 o
   3  22   7       30.01      149.14     77.77 o
   4  22   7      242.39      193.50    103.92 o
   0  23   7     2890.09     2763.97    234.92 o
   1  23   7       91.88       49.79     69.97 o
   2  23   7       50.79      134.42     89.04 o
   0   0   8     7836.35     7464.26    366.85 o
   1   0   8    13302.27    13794.39    422.31 o
   2   0   8        1.35      -42.00     57.27 o
   3   0   8     7190.33     7287.61    259.48 o
   4   0   8     1001.83      968.09    113.67 o
   5   0   8     4236.06     3903.51    360.25 o
   6   0   8      263.04      345.21    111.98 o
   7   0   8    14008.50    14478.29    476.76 o
   8   0   8     4128.12     3629.03    259.38 o
   9   0   8      365.27      402.17    116.58 o
  10   0   8      126.19      102.90     83.09 o
  11   0   8     7174.74     7934.45    438.02 o
   1   1   8     9028.25     9097.84    201.04 o
   2   1   8     3035.84     3193.30    128.16 o
   3   1   8     3154.29     3183.24    128.08 o
   4   1   8      365.16      268.44     61.49 o
   5   1   8     9864.52     9829.48    264.38 o
   6   1   8     6975.09     6612.31    243.69 o
   7   1   8     2114.46     2039.03    166.30 o
   8   1   8      112.05       74.67     68.55 o
   9   1   8     6487.14     6455.48    214.58 o
  10   1   8      743.35      609.39     81.93 o
  11   1   8      457.91      247.74     68.90 o
   0   2   8     4230.01     4225.79    203.32 o
   1   2   8     7390.07     7738.49    190.65 o
   2   2   8      392.08      193.18     64.55 o
   3   2   8     4702.76     4932.31    151.32 o
   4   2   8     2630.33     2504.64    131.18 o
   5   2   8     1523.14     1670.78    127.99 o
   6   2   8        8.41       51.22     57.82 o
   7   2   8    11635.65    11794.76    350.72 o
   8   2   8     3174.75     3216.42    175.57 o
   9   2   8      745.44      579.77     88.32 o
  10   2   8       51.90       99.99     60.59 o
  11   2   8     4452.55     5085.68    187.73 o
   1   3   8     9105.09     9219.79    201.92 o
   2   3   8      951.22      910.46     85.93 o
   3   3   8     2517.88     2587.32    134.41 o
   4   3   8      140.96      116.48     47.21 o
   5   3   8     7839.58     7648.40    233.15 o
   6   3   8     2734.63     2823.96    187.16 o
   7   3   8      584.91      642.62     91.25 o
   8   3   8       28.68      100.07     65.79 o
   9   3   8     4171.23     4409.94    186.29 o
  10   3   8      372.95      448.69     83.16 o
  11   3   8       69.78      -28.40     59.76 o
   0   4   8     1797.54     1725.65    142.43 o
   1   4   8     5207.97     5197.24    172.09 o
   2   4   8       56.63      113.42     48.29 o
   3   4   8     1474.99     1331.14     89.56 o
   4   4   8      741.08      660.60     70.13 o
   5   4   8      209.68      326.14     74.78 o
   6   4   8      111.39       33.25     55.01 o
   7   4   8     7344.77     7611.65    241.40 o
   8   4   8      400.26      312.49     70.20 o
   9   4   8      273.89      209.32     68.13 o
  10   4   8      128.06      137.69     65.08 o
  11   4   8     2988.04     3262.16    207.46 o
   1   5   8     4343.83     4395.66    146.03 o
   2   5   8      532.49      598.84     93.93 o
   3   5   8     1321.50     1375.49     91.52 o
   4   5   8       12.33       28.29     45.88 o
   5   5   8     3975.90     3871.51    178.02 o
   6   5   8     1063.24     1058.53    106.54 o
   7   5   8      783.38      975.24    121.85 o
   8   5   8       90.51      -16.15     54.59 o
   9   5   8     2916.65     2830.24    154.82 o
  10   5   8      881.37      903.64    104.95 o
  11   5   8      142.30       88.21     67.52 o
   0   6   8      645.74      629.28    180.68 o
   1   6   8     4712.05     4731.25    148.12 o
   2   6   8        1.00      -35.74     39.42 o
   3   6   8     3947.31     4158.20    142.19 o
   4   6   8     1054.62      971.67     88.05 o
   5   6   8     2391.62     2504.43    150.59 o
   6   6   8      506.97      423.45     87.82 o
   7   6   8     7076.60     7095.65    236.99 o
   8   6   8     1560.22     1731.84    181.90 o
   9   6   8      115.11       72.42     61.66 o
  10   6   8       56.59       32.94     64.53 o
  11   6   8     3281.01     3521.61    176.79 o
   1   7   8     4974.50     4855.48    150.51 o
   2   7   8      942.95      829.19     74.76 o
   3   7   8     1116.58      989.73     80.07 o
   4   7   8        1.92       15.81     47.47 o
   5   7   8     6613.05     7031.10    227.63 o
   6   7   8     2388.85     2362.38    149.41 o
   7   7   8     2689.85     2487.57    139.31 o
   8   7   8       52.60       89.15     59.58 o
   9   7   8     2952.53     3366.71    173.56 o
  10   7   8      564.36      514.06     88.43 o
  11   7   8       65.00       58.63     65.35 o
   0   8   8     2109.87     1888.95    148.24 o
   1   8   8     7451.62     7150.86    176.36 o
   2   8   8       11.05       38.65     44.00 o
   3   8   8     3330.19     3096.87    126.89 o
   4   8   8      610.71      615.80     76.73 o
   5   8   8     3373.18     3177.31    200.32 o
   6   8   8       61.10       54.94     60.93 o
   7   8   8     8260.90     8881.08    238.23 o
   8   8   8      892.58     1045.02    101.66 o
   9   8   8      708.48      664.57     92.46 o
  10   8   8       36.42       52.18     67.31 o
   1   9   8    10944.81    10485.27    216.68 o
   2   9   8     2313.77     2256.46    111.63 o
   3   9   8     3667.73     3649.70    135.48 o
   4   9   8       88.40       61.03     53.21 o
   5   9   8     7250.02     7025.21    263.65 o
   6   9   8     2254.10     2473.42    150.97 o
   7   9   8     1672.36     1935.82    128.38 o
   8   9   8      440.48      492.97     82.97 o
   9   9   8     5702.33     6144.15    215.54 o
  10   9   8      708.84      751.97    110.61 o
   0  10   8     4909.01     5326.74    221.34 o
   1  10   8     7048.14     6920.67    185.78 o
   2  10   8      157.70       79.03     45.67 o
   3  10   8     5076.59     4877.35    152.62 o
   4  10   8     2312.58     2266.41    168.54 o
   5  10   8     1523.90     1435.25    118.63 o
   6  10   8      800.34      707.36     94.56 o
   7  10   8    11518.18    11960.62    298.68 o
   8  10   8     1241.07     1078.76    126.47 o
   9  10   8      505.30      366.68     92.93 o
  10  10   8       70.60      -17.83     76.58 o
   1  11   8     6767.28     6991.29    205.21 o
   2  11   8     1127.59     1135.88     98.32 o
   3  11   8     2044.74     1977.51    124.58 o
   4  11   8      325.80      278.98     78.29 o
   5  11   8     7129.18     6847.40    241.02 o
   6  11   8     1267.37     1192.53    125.98 o
   7  11   8     2620.48     2994.30    185.31 o
   8  11   8      115.79      117.46     78.56 o
   9  11   8     3090.12     3388.16    203.08 o
   0  12   8     2380.68     2280.51    187.64 o
   1  12   8     2587.43     2669.90    174.72 o
   2  12   8       65.80       66.85     56.32 o
   3  12   8     4256.75     4126.95    167.85 o
   4  12   8      896.51      833.66    101.96 o
   5  12   8     2289.11     2156.87    153.63 o
   6  12   8      592.13      600.29    121.39 o
   7  12   8     5409.84     5818.13    246.15 o
   8  12   8      593.69      592.47    113.49 o
   9  12   8      131.16       94.33     81.54 o
   1  13   8     2881.50     2534.75    140.02 o
   2  13   8     2181.29     2305.42    133.47 o
   3  13   8      815.74      844.38     89.98 o
   4  13   8       24.15       26.91     65.10 o
   5  13   8     5214.42     5122.09    219.65 o
   6  13   8     1135.64      987.41    164.28 o
   7  13   8     1079.78      790.47    129.52 o
   8  13   8      276.06      353.45     93.15 o
   9  13   8     2846.20     2996.32    215.33 o
   0  14   8     1776.01     1895.00    262.06 o
   1  14   8     2716.45     2538.65    139.31 o
   2  14   8        4.30       -9.85     51.64 o
   3  14   8     1285.36     1350.66    111.09 o
   4  14   8      586.58      527.75     82.93 o
   5  14   8     1310.31     1275.95    174.23 o
   6  14   8      238.12      136.01     75.03 o
   7  14   8     3686.53     3655.90    256.85 o
   8  14   8     1047.84      932.86    253.35 o
   1  15   8     1642.83     1873.93    126.57 o
   2  15   8     1135.56     1098.67    118.04 o
   3  15   8      611.21      682.34     86.74 o
   4  15   8        2.52      -15.66     60.58 o
   5  15   8     2516.71     2587.94    172.52 o
   6  15   8     1055.14     1050.60    119.76 o
   7  15   8      868.69      849.69    113.48 o
   0  16   8     4730.48     4457.43    257.19 o
   1  16   8     1936.82     1904.57    128.62 o
   2  16   8       96.03       45.12     56.86 o
   3  16   8     2075.85     1703.94    142.98 o
   4  16   8      389.80      280.36     76.58 o
   5  16   8      773.79      646.38    106.75 o
   6  16   8       10.87      -12.81     71.73 o
   7  16   8     3593.24     3818.93    211.05 o
   1  17   8     3257.24     3282.96    164.01 o
   2  17   8     1377.73     1223.66    126.97 o
   3  17   8     1183.39     1081.79    118.73 o
   4  17   8        3.11      -37.05     62.95 o
   5  17   8     3395.27     3308.93    194.89 o
   6  17   8     1145.70     1119.10    127.59 o
   0  18   8     4305.61     3810.63    247.67 o
   1  18   8     1489.23     1609.40    124.76 o
   2  18   8      106.96       87.58     67.92 o
   3  18   8     2273.75     2379.15    166.09 o
   4  18   8      257.03      237.66     79.09 o
   5  18   8     1116.74      988.78    125.63 o
   1  19   8     2903.09     3019.07    162.51 o
   2  19   8      717.38      860.65    102.64 o
   3  19   8     1025.03      937.74    121.14 o
   0  20   8     1339.75     1200.64    202.58 o
   1  20   8     2168.10     1893.42    143.43 o
   1   0   9     4731.72     5012.61    320.98 o
   2   0   9     3705.18     3873.29    214.58 o
   3   0   9     2363.37     2234.30    172.28 o
   4   0   9        9.85      -18.62     84.77 o
   5   0   9    10675.93    10454.92    409.49 o
   6   0   9     3334.80     3784.71    295.01 o
   7   0   9      491.64      362.11    126.91 o
   8   0   9      400.59      658.34    143.70 o
   9   0   9     2240.81     2449.08    354.78 o
   0   1   9     3345.02     3569.51    227.62 o
   1   1   9     4761.71     4580.37    226.02 o
   2   1   9      318.28      307.26     64.12 o
   3   1   9     5498.73     5735.57    175.83 o
   4   1   9     2897.53     2853.75    168.31 o
   5   1   9      682.42      807.12    104.26 o
   6   1   9       47.29       40.27     68.68 o
   7   1   9     5512.19     5783.10    236.25 o
   8   1   9     1815.22     1886.60    171.69 o
   9   1   9      665.30      544.98    101.54 o
   1   2   9     4173.87     4303.99    158.32 o
   2   2   9     1531.84     1599.07    105.37 o
   3   2   9     2218.49     2378.65    125.40 o
   4   2   9       28.57      113.23     66.19 o
   5   2   9     7060.51     7070.97    244.71 o
   6   2   9     2713.23     2657.52    206.67 o
   7   2   9     1176.28     1152.92    122.88 o
   8   2   9      316.01      202.85    104.28 o
   9   2   9     2900.31     2992.21    187.67 o
   0   3   9     1411.86     1595.38    148.07 o
   1   3   9     3940.90     4337.38    157.14 o
   2   3   9      501.46      514.43     72.66 o
   3   3   9     3308.59     3562.13    146.85 o
   4   3   9     2405.08     2418.43    234.10 o
   5   3   9     1944.01     2023.93    146.95 o
   6   3   9      113.99       41.49     68.86 o
   7   3   9     5220.21     5369.13    228.91 o
   8   3   9      520.99      352.62     88.18 o
   9   3   9      347.32      398.09     95.52 o
   1   4   9     3595.88     3357.12    167.99 o
   2   4   9      872.29      999.48     88.71 o
   3   4   9     1086.33     1039.56     90.51 o
   4   4   9      109.54      146.01     66.60 o
   5   4   9     3403.54     3168.18    222.65 o
   6   4   9     3177.19     2906.13    174.28 o
   7   4   9     2467.45     2426.90    270.77 o
   8   4   9      756.16      820.58    109.78 o
   0   5   9     1075.83     1156.35    129.08 o
   1   5   9     2780.28     2694.71    130.46 o
   2   5   9      201.22       91.08     54.06 o
   3   5   9     2015.57     2051.88    128.92 o
   4   5   9      668.19      501.80     86.16 o
   5   5   9     1714.38     1683.99    135.69 o
   6   5   9       41.65       -7.00     67.56 o
   7   5   9     3765.35     3644.62    222.59 o
   8   5   9      529.90      499.64     99.12 o
   1   6   9     5168.88     5033.01    166.93 o
   2   6   9     1135.43     1180.74     92.97 o
   3   6   9      918.54      772.78     87.76 o
   4   6   9       27.43      -43.01     57.70 o
   5   6   9     3987.48     4078.06    196.46 o
   6   6   9      639.30      564.50     94.93 o
   7   6   9      970.59     1059.37    119.60 o
   8   6   9      786.77      797.53    108.94 o
   0   7   9     1717.09     1580.07    148.75 o
   1   7   9     4122.00     4347.57    157.42 o
   2   7   9      407.68      368.39     64.89 o
   3   7   9     2059.54     2045.82    128.50 o
   4   7   9     1514.58     1465.32    124.02 o
   5   7   9      501.09      406.02    109.22 o
   6   7   9      666.66      653.18    101.16 o
   7   7   9     4504.11     4835.06    282.84 o
   8   7   9      994.33     1116.95    121.43 o
   1   8   9     3279.79     3544.56    145.62 o
   2   8   9     1291.45     1280.28     99.17 o
   3   8   9     1340.57     1241.07    116.76 o
   4   8   9      123.13        9.62     63.28 o
   5   8   9     3635.43     3960.47    194.24 o
   6   8   9     1757.61     1838.44    143.62 o
   7   8   9     1310.00     1049.47    119.42 o
   0   9   9     1713.59     1745.16    152.90 o
   1   9   9     3573.70     3490.62    180.33 o
   2   9   9      240.53      278.69     61.10 o
   3   9   9     3969.74     4159.58    171.38 o
   4   9   9     2161.99     2159.75    149.05 o
   5   9   9     2009.56     1593.58    134.27 o
   6   9   9      179.49      204.18     94.82 o
   7   9   9     5672.75     6388.45    305.49 o
   1  10   9     4364.59     4150.97    178.37 o
   2  10   9     1718.23     1805.06    129.90 o
   3  10   9     2116.57     2046.10    152.46 o
   4  10   9      105.64       27.99     80.56 o
   5  10   9     5919.89     6003.20    287.05 o
   6  10   9     1532.81     1526.53    168.66 o
   7  10   9     2369.02     2156.59    281.30 o
   0  11   9     2190.63     2497.39    283.22 o
   1  11   9     4499.34     4322.88    199.84 o
   2  11   9       70.39       99.29     64.37 o
   3  11   9     1605.06     1549.16    137.28 o
   4  11   9     1269.12     1156.94    240.20 o
   5  11   9     2022.70     2051.53    187.42 o
   6  11   9      108.51      -17.98     80.11 o
   1  12   9     4366.61     3994.70    188.26 o
   2  12   9     1598.04     1725.35    127.01 o
   3  12   9     1792.23     1798.53    150.19 o
   4  12   9      103.94       29.60     88.13 o
   5  12   9     2477.99     2654.42    207.24 o
   6  12   9     1429.61     1581.09    250.57 o
   0  13   9     2305.79     1859.69    210.21 o
   1  13   9     3598.58     3362.61    167.03 o
   2  13   9      184.89      245.50     75.79 o
   3  13   9     1815.31     1901.34    154.60 o
   4  13   9      521.79      446.80    132.15 o
   5  13   9      862.50      955.10    140.12 o
   1  14   9     1851.10     1759.92    131.18 o
   2  14   9     1127.96     1004.29    104.43 o
   3  14   9      505.94      436.72     93.45 o
   4  14   9      101.37       73.35     89.45 o
   0  15   9     2146.18     1995.26    217.60 o
   1  15   9      999.90     1248.03    115.91 o
   2  15   9      198.04      187.44     85.01 o
   0   0  10    10786.14     9948.64    794.05 o
   1   0  10      698.95      920.71    208.39 o
   2   0  10      587.66      331.39    108.95 o
   3   0  10       84.12      103.66    109.88 o
   4   0  10     7985.64     7782.75    471.66 o
   5   0  10        3.45      -64.18    102.63 o
   1   1  10       36.92        4.13     58.34 o
   2   1  10     6406.51     6869.34    205.13 o
   3   1  10      634.68      469.05     99.70 o
   4   1  10       37.12       16.42     73.51 o
   0   2  10     9021.36     9412.06    332.04 o
   1   2  10      433.69      349.04     73.85 o
   2   2  10       23.08       -6.19     59.53 o
   3   2  10       44.23      -26.21     67.64 o
   4   2  10     3689.81     4154.55    214.94 o
   1   3  10       69.90      -81.26     56.26 o
   2   3  10     6816.35     6735.11    218.10 o
   3   3  10        8.68      -87.28     67.56 o
   4   3  10      208.38      142.42     77.53 o
   0   4  10     4011.75     4191.45    280.59 o
   1   4  10      386.46      400.22     74.79 o
   2   4  10       55.83        5.91     67.32 o
   3   4  10       95.89       24.68     68.78 o
   4   4  10     3528.36     3854.89    202.87 o
   1   5  10       31.51        8.64     57.79 o
   2   5  10     3421.36     3434.99    168.99 o
   3   5  10       31.38       -3.30     74.72 o
   4   5  10      134.60      172.99     81.49 o
   0   6  10     4138.16     4024.00    234.08 o
   1   6  10       74.72       58.51     61.22 o
   2   6  10        6.16      -23.17     62.77 o
   3   6  10        2.79       28.37     71.58 o
   1   7  10       11.01      -41.36     56.62 o
   2   7  10     4658.83     4747.91    227.80 o
   0   8  10     6309.09     6380.82    278.35 o
   1   8  10      109.67       28.62     64.82 o
 
